# Supplementary material for: Evaluation of SNP Data from the Malus Infinium Array Identifies Challenges for Genetic Analysis of Complex Genomes of Polyploid Origin
Source: PLoS One. 2013 Jun 27;8(6):e67407. doi: 10.1371/journal.pone.0067407 (PMC3694884; doi:10.1371/journal.pone.0067407)
Supplement: Table S2 — The genetic positions, marker names, segregation ratios and physical positions on the ‘Golden Delicious’ genome sequence of the 797 SNP markers mapped to the M432 linkage map. (XLS) [file pone.0067407.s005.xls]

## Sheet: Supplementary Table 1
Mapped marker name	LG	Position	Segregation	Observed	--	X2	Df	Signif.	Classification	GD Chr	GD Position	RosBREED name	dbSNP accession number
c475876221	1	0	3:1	113:27	0	2.44	1	-	a_:bb	10	21989766	RosBREEDSNP_SNP_CT_21989766_Lg10_MDP0000131142_MAF10_MDP0000131142_exon1	475876221
c475876567	1	2.056	1:2:1	49:65:26	0	8.27	2	*	aa:ab:bb	16	4428309	RosBREEDSNP_SNP_AG_4428309_Lg16_182011__182011_exon1	475876567
c475876646	1	2.347	1:2:1	26:64:50	0	9.26	2	**	aa:ab:bb	1	112151	RosBREEDSNP_SNP_CT_112151_Lg1_00288_MAF30_MDP0000524001_exon1	475876646
c475882256	1	2.347	1:2:1	50:64:26	0	9.26	2	**	aa:ab:bb	1	154686	GDsnp00288	475882256
c475877250	1	2.347	1:2:1	50:64:26	0	9.26	2	**	aa:ab:bb	2	16845711	RosBREEDSNP_SNP_CT_16845711_Lg2_RosCOS836_MAF40_MDP0000677244_exon1	475877250
b475876684	1	3.836	1:1	53:87	0	8.26	1	***	aa:ab	1	9938879	RosBREEDSNP_SNP_TG_9938879_Lg1_RosCOS404_MAF30_563387_exon1	475876684
a475875799	1	4.76	1:1	54:86	0	7.31	1	**	ab:aa	2	115951	RosBREEDSNP_SNP_AC_115951_Lg2_328024_MAF50_328024_exon4	475875799
c475876484	1	6.406	1:2:1	46:63:31	0	4.61	2	-	aa:ab:bb	14	33432011	RosBREEDSNP_SNP_CT_33432011_Lg14_218702_MAF30_218702_exon1	475876484
c475876634	1	7.558	1:2:1	43:65:32	0	2.44	2	-	aa:ab:bb	17	25284565	RosBREEDSNP_SNP_CT_25284565_Lg17_MDP0000194307_MAF20_MDP0000194307_exon13	475876634
c475876602	1	8.14	1:2:1	44:61:32	3	3.74	2	-	aa:ab:bb	17	2378562	RosBREEDSNP_SNP_GA_2378562_Lg17_MDP0000193812_MAF30_MDP0000193812_exon4	475876602
c475876651	1	8.807	1:2:1	46:64:30	0	4.69	2	-	aa:ab:bb	1	154698	RosBREEDSNP_SNP_CT_154698_Lg1_00288_MAF50_285078_exon1	475876651
c475881468	1	9.771	1:2:1	36:59:45	0	4.61	2	-	aa:ab:bb	15	18343847	RosBREEDSNP_SNP_TC_18343847_Lg15_RosCOS1184_MAF40_MDP0000157185_exon1	475881468
b475876705	1	10.236	1:1	59:81	0	3.46	1	-	aa:ab	1	12162359	RosBREEDSNP_SNP_TC_12162359_Lg1_00420_MAF30_MDP0000205356_exon1	475876705
b475876713	1	10.278	1:1	72:68	0	0.11	1	-	aa:ab	1	12378938	RosBREEDSNP_SNP_GA_12378938_Lg1_02334_MAF20_563983_exon1	475876713
b475876706	1	10.323	1:1	59:81	0	3.46	1	-	aa:ab	1	12166178	RosBREEDSNP_SNP_GA_12166178_Lg1_00420_MAF10_1645316_exon1	475876706
b475876752	1	20.191	1:1	62:78	0	1.83	1	-	aa:ab	1	14755288	RosBREEDSNP_SNP_AG_14755288_Lg1_01500_MAF40_MDP0000820420_exon3	475876752
b475876745	1	25.089	1:1	61:79	0	2.31	1	-	aa:ab	1	14657993	RosBREEDSNP_SNP_GT_14657993_Lg1_RosCOS1779_MAF30_MDP0000119296_exon1	475876745
b475882159	1	25.089	1:1	61:79	0	2.31	1	-	aa:ab	17	16518610	RosBREEDSNP_SNP_GA_16518610_Lg17_01438_MAF10_422235_exon1	475882159
c475876773	1	26.513	1:2:1	35:80:25	0	4.29	2	-	aa:ab:bb	1	17236158	RosBREEDSNP_SNP_AG_17236158_Lg1_RosCOS3372_MAF30_45786_exon1	475876773
c475883866	1	27	1:2:1	25:79:36	0	4.04	2	-	aa:ab:bb	1	17847470	RosBREEDSNP_SNP_CT_17847470_Lg1_RosCOS3660_MAF20_389966_exon1	475883866
c475876797	1	28.111	1:2:1	35:80:25	0	4.29	2	-	aa:ab:bb	1	18100633	RosBREEDSNP_SNP_AC_18100633_Lg1_01783_MAF10_1654448_exon1	475876797
c475876800	1	28.936	1:2:1	24:80:36	0	4.91	2	-	aa:ab:bb	1	18716844	RosBREEDSNP_SNP_AG_18716844_Lg1_00183_MAF10_108132_exon1	475876800
c475878924	1	28.936	1:2:1	36:80:24	0	4.91	2	-	aa:ab:bb	7	25396939	RosBREEDSNP_SNP_AG_25396939_Lg7_02291_MAF20_895524_exon1	475878924
c475876807	1	29.513	1:2:1	22:82:36	0	6.91	2	*	aa:ab:bb	1	18847005	RosBREEDSNP_SNP_CT_18847005_Lg1_02731_MAF10_MDP0000619272_exon1	475876807
c5072112	1	34.595	1:2:1	33:78:29	0	2.06	2	-	aa:ab:bb	6	605	Pear_Bartlett_RosBREEDSNP_SNP_CT_605_5072112	n/a
a2465344	1	36.236	1:1	67:73	0	0.26	1	-	ab:aa	n/a	n/a	Pear_Bartlett_RosBREEDSNP_SNP_TG_708_2465344	n/a
a5139143	1	40.388	1:1	70:70	0	0	1	-	ab:aa	n/a	n/a	Pear_Bartlett_RosBREEDSNP_SNP_TG_186_5139143	n/a
a475883868	1	40.998	1:1	69:71	0	0.03	1	-	ab:aa	1	26763910	RosBREEDSNP_SNP_CT_26763910_Lg1_01228_MAF40_855624_exon1	475883868
a475876867	1	41.323	1:1	70:70	0	0	1	-	ab:aa	1	26758625	RosBREEDSNP_SNP_AC_26758625_Lg1_01228_MAF10_223072_exon1	475876867
c475881749	1	43.273	3:1	109:31	0	0.61	1	-	a_:bb	16	3937877	RosBREEDSNP_SNP_TG_3937877_Lg16_01179_MAF20_1634068_exon4	475881749
c475876860	1	44.238	1:2:1	38:71:31	0	0.73	2	-	aa:ab:bb	1	26726638	RosBREEDSNP_SNP_GA_26726638_Lg1_01228_MAF50_1651849_exon2	475876860
b475876874	1	48.537	1:1	75:64	1	0.87	1	-	aa:ab	1	27124099	RosBREEDSNP_SNP_AC_27124099_Lg1_01693_MAF10_MDP0000225224_exon2	475876874
a475878034	1	52.049	1:1	68:72	0	0.11	1	-	ab:aa	4	21182412	RosBREEDSNP_SNP_CT_21182412_Lg4_01236_MAF10_392737_exon1	475878034
c5079577	1	52.526	1:2:1	38:74:28	0	1.89	2	-	aa:ab:bb	n/a	n/a	Pear_Bartlett_RosBREEDSNP_SNP_AC_250_5079577	n/a
b475875759	1	54.453	1:1	76:59	5	2.14	1	-	aa:ab	1	28113428	RosBREEDSNP_SNP_TC_28113428_Lg1_108136_MAF20_108136_exon1	475875759
b475875774	1	54.478	1:1	78:62	0	1.83	1	-	aa:ab	1	31736133	RosBREEDSNP_SNP_CT_31736133_Lg1_325795_MAF50_325795_exon2	475875774
a475882290	1	54.846	1:1	71:69	0	0.03	1	-	ab:aa	1	33685381	GDsnp01371	475882290
b475875758	1	55.141	1:1	79:61	0	2.31	1	-	aa:ab	1	28113401	RosBREEDSNP_SNP_TC_28113401_Lg1_108136_MAF20_108136_exon1	475875758
b475878459	1	55.984	1:1	78:62	0	1.83	1	-	aa:ab	5	34463741	RosBREEDSNP_SNP_TC_34463741_Lg5_RosCOS2737_MAF40_MDP0000858126_exon1	475878459
a475876926	1	57.22	1:1	70:70	0	0	1	-	ab:aa	1	34174698	RosBREEDSNP_SNP_GA_34174698_Lg1_01678_MAF20_251361_exon1	475876926
c475876929	1	57.267	3:1	103:37	0	0.15	1	-	a_:bb	1	34226610	RosBREEDSNP_SNP_TC_34226610_Lg1_01678_MAF10_1646222_exon1	475876929
b475876951	1	58.894	1:1	80:60	0	2.86	1	-	aa:ab	1	35457943	RosBREEDSNP_SNP_AG_35457943_Lg1_02092_MAF30_192745_exon1	475876951
b475876954	1	58.894	1:1	60:80	0	2.86	1	-	aa:ab	1	35492705	RosBREEDSNP_SNP_GA_35492705_Lg1_02092_MAF50_1666970_exon1	475876954
b475875796	1	59.674	1:1	61:79	0	2.31	1	-	aa:ab	1	35939914	RosBREEDSNP_SNP_GA_35939914_Lg1_12966_MAF40_12966_exon1	475875796
c475883143	1	63.562	1:2:1	41:68:30	1	1.81	2	-	aa:ab:bb	8	30208839	RosBREEDSNP_SNP_CT_30208839_Lg8_01764_MAF10_MDP0000273337_exon1	475883143
b475877545	2	0	1:1	75:65	0	0.71	1	-	aa:ab	3	5177248	RosBREEDSNP_SNP_GT_5177248_Lg3_01957_MAF50_MDP0000134469_exon2	475877545
b475883431	2	2.9	1:1	57:62	21	0.21	1	-	aa:ab	2	1555360	RosBREEDSNP_SNP_TG_1555360_Lg2_snpCO903605_MAF20_1677573_exon2	475883431
b475876981	2	5.2	1:1	77:62	1	1.62	1	-	aa:ab	2	1939660	RosBREEDSNP_SNP_AG_1939660_Lg2_AAT1_MAF40_MDP0000145727_exon4	475876981
b475877023	2	8.82	1:1	74:66	0	0.46	1	-	aa:ab	2	3435372	RosBREEDSNP_SNP_AC_3435372_Lg2_01641_MAF30_1637004_exon3	475877023
c475877021	2	9.064	1:2:1	41:66:33	0	1.37	2	-	aa:ab:bb	2	3425722	RosBREEDSNP_SNP_AG_3425722_Lg2_01641_MAF20_1660502_exon2	475877021
c475877031	2	9.8	1:2:1	41:66:33	0	1.37	2	-	aa:ab:bb	2	4025888	RosBREEDSNP_SNP_AG_4025888_Lg2_01476_MAF10_203524_exon1	475877031
c475877034	2	9.8	1:2:1	41:66:33	0	1.37	2	-	aa:ab:bb	2	4048746	RosBREEDSNP_SNP_GA_4048746_Lg2_01476_MAF30_336678_exon1	475877034
c475877044	2	9.8	3:1	107:33	0	0.15	1	-	a_:bb	2	4326366	RosBREEDSNP_SNP_CT_4326366_Lg2_01945_MAF50_1633451_exon1	475877044
c475877045	2	10.241	1:2:1	42:65:33	0	1.87	2	-	aa:ab:bb	2	4328900	RosBREEDSNP_SNP_CT_4328900_Lg2_01945_MAF30_MDP0000137471_exon4	475877045
c475877046	2	10.241	1:2:1	42:65:33	0	1.87	2	-	aa:ab:bb	2	4335862	RosBREEDSNP_SNP_TC_4335862_Lg2_01945_MAF40_MDP0000281368_exon1	475877046
c475877012	2	11.059	3:1	99:41	0	1.37	1	-	a_:bb	2	3257068	RosBREEDSNP_SNP_AG_3257068_Lg2_RosCOS1998_MAF20_110688_exon1	475877012
c475877066	2	15	1:2:1	32:67:41	0	1.41	2	-	aa:ab:bb	2	4923623	RosBREEDSNP_SNP_GT_4923623_Lg2_RosCOS3565_MAF40_1644877_exon3	475877066
c5055608	2	16	1:2:1	40:67:31	2	1.29	2	-	aa:ab:bb	n/a	n/a	Pear_Bartlett_RosBREEDSNP_SNP_TC_293_5055608	n/a
c475877081	2	17	1:2:1	43:65:32	0	2.44	2	-	aa:ab:bb	2	5329429	RosBREEDSNP_SNP_AG_5329429_Lg2_00158_MAF40_MDP0000602219_exon1	475877081
c475877084	2	17	1:2:1	32:66:42	0	1.89	2	-	aa:ab:bb	2	5370279	RosBREEDSNP_SNP_TC_5370279_Lg2_00158_MAF10_MDP0000276264_exon1	475877084
b475883225	2	20.662	1:1	74:66	0	0.46	1	-	aa:ab	2	6263352	RosBREEDSNP_SNP_CT_6263352_Lg2_00308_MAF30_MDP0000292425_exon1	475883225
c475877196	2	21.952	1:2:1	30:64:46	0	4.69	2	-	aa:ab:bb	2	12901428	RosBREEDSNP_SNP_CT_12901428_Lg2_01552_MAF30_525812_exon2	475877196
c475877200	2	21.952	1:2:1	45:65:30	0	3.93	2	-	aa:ab:bb	2	12942637	RosBREEDSNP_SNP_AG_12942637_Lg2_01552_MAF50_MDP0000683486_exon1	475877200
c475876102	2	22.8	1:2:1	40:68:32	0	1.03	2	-	aa:ab:bb	7	28093574	RosBREEDSNP_SNP_CT_28093574_Lg7_135556_MAF30_135556_exon1	475876102
b475877155	2	22.9	1:1	64:76	0	1.03	1	-	aa:ab	2	10695663	RosBREEDSNP_SNP_GA_10695663_Lg2_01223_MAF50_265612_exon1	475877155
c475877146	2	24.087	1:2:1	33:66:41	0	1.37	2	-	aa:ab:bb	2	8931588	RosBREEDSNP_SNP_GA_8931588_Lg2_00407_MAF20_1644091_exon1	475877146
c475876549	2	24.087	1:2:1	33:66:41	0	1.37	2	-	aa:ab:bb	15	47073089	RosBREEDSNP_SNP_TC_47073089_Lg15_167070_MAF20_167070_exon1	475876549
c5101067	2	24.087	3:1	107:33	0	0.15	1	-	a_:bb	n/a	n/a	Pear_Bartlett_RosBREEDSNP_SNP_TC_166_5101067	n/a
c475876552	2	24.1	1:2:1	34:65:41	0	1.41	2	-	aa:ab:bb	15	47073324	RosBREEDSNP_SNP_TG_47073324_Lg15_167070_MAF40_167070_exon1	475876552
c5069871	2	24.1	1:2:1	32:68:40	0	1.03	2	-	aa:ab:bb	n/a	n/a	Pear_Bartlett_RosBREEDSNP_SNP_CT_232_5069871	n/a
c475877159	2	26.9	1:2:1	40:68:32	0	1.03	2	-	aa:ab:bb	2	11380347	RosBREEDSNP_SNP_TC_11380347_Lg2_00159_MAF30_490743_exon4	475877159
c475877168	2	26.9	1:2:1	39:69:32	0	0.73	2	-	aa:ab:bb	2	11503103	RosBREEDSNP_SNP_TC_11503103_Lg2_01005_MAF40_254568_exon1	475877168
c475876551	2	27.3	1:2:1	32:67:41	0	1.41	2	-	aa:ab:bb	15	47073227	RosBREEDSNP_SNP_TC_47073227_Lg15_167070__167070_exon1	475876551
a407017	2	28.8	1:1	78:60	2	2.35	1	-	ab:aa	n/a	n/a	Pear_Bartlett_RosBREEDSNP_SNP_TC_317_407017	n/a
b475882647	2	30	1:1	70:70	0	0	1	-	aa:ab	2	11416721	GDsnp00159	475882647
b475877236	2	31.1	1:1	79:60	1	2.6	1	-	aa:ab	2	16128155	RosBREEDSNP_SNP_TC_16128155_Lg2_02686_MAF20_407655_exon1	475877236
b475875824	2	33.4	1:1	84:56	0	5.6	1	*	aa:ab	2	17180168	RosBREEDSNP_SNP_AG_17180168_Lg2_327287_MAF30_327287_exon1	475875824
a475877290	2	41.4	1:1	72:68	0	0.11	1	-	ab:aa	2	23074147	RosBREEDSNP_SNP_AC_23074147_Lg2_RosCOS292_MAF20_MDP0000590787_exon1	475877290
c475880717	2	43.1	1:2:1	35:68:37	0	0.17	2	-	aa:ab:bb	13	3825745	RosBREEDSNP_SNP_CT_3825745_Lg13_00565_MAF10_613831_exon2	475880717
b475877056	2	53.5	1:1	70:70	0	0	1	-	aa:ab	2	4417988	RosBREEDSNP_SNP_TC_4417988_Lg2_RosCOS2816_MAF10_1681929_exon2	475877056
c475876125	2	54	1:2:1	32:73:35	0	0.39	2	-	aa:ab:bb	8	8302300	RosBREEDSNP_SNP_GA_8302300_Lg8_MDP0000174369_MAF10_MDP0000174369_exon1	475876125
b475877326	2	58.5	1:1	75:65	0	0.71	1	-	aa:ab	2	27298641	RosBREEDSNP_SNP_TC_27298641_Lg2_02271_MAF40_952256_exon1	475877326
c475875858	2	59.491	1:2:1	35:72:33	0	0.17	2	-	aa:ab:bb	2	32422302	RosBREEDSNP_SNP_GA_32422302_Lg2_327917_MAF30_327917_exon1	475875858
c475875860	2	60	1:2:1	33:72:31	4	0.53	2	-	aa:ab:bb	2	32422411	RosBREEDSNP_SNP_AG_32422411_Lg2_327917_MAF30_327917_exon1	475875860
c327917	2	60	1:2:1	33:74:33	0	0.46	2	-	aa:ab:bb	10	5396031	RosBREEDSNP_SNP_AG_5396031_Lg10_327917_MAF30_327917_exon1	n/a
a475880763	2	60.5	1:1	66:74	0	0.46	1	-	ab:aa	13	7170435	RosBREEDSNP_SNP_CT_7170435_Lg13_00128_MAF30_1660285_exon4	475880763
a475875867	2	61.4	1:1	64:74	2	0.72	1	-	ab:aa	2	33487877	RosBREEDSNP_SNP_AG_33487877_Lg2_167070_MAF10_167070_exon1	475875867
a5076160	2	61.4	1:1	74:66	0	0.46	1	-	ab:aa	n/a	n/a	Pear_Bartlett_RosBREEDSNP_SNP_GT_272_5076160	n/a
c475877350	2	61.8	1:2:1	31:75:30	4	1.46	2	-	aa:ab:bb	2	32981524	RosBREEDSNP_SNP_TG_32981524_Lg2_02223_MAF20_MDP0000491627_exon1	475877350
b475883527	2	63.5	1:1	77:63	0	1.4	1	-	aa:ab	7	5844818	RosBREEDSNP_SNP_TC_5844818_Lg7_00658_MAF10_1652555_exon1	475883527
b475883449	2	65.1	1:1	74:66	0	0.46	1	-	aa:ab	2	33959044	RosBREEDSNP_SNP_GA_33959044_Lg2_01349_MAF40_MDP0000402893_exon1	475883449
b5065103	2	65.1	1:1	67:73	0	0.26	1	-	aa:ab	n/a	n/a	Pear_Bartlett_RosBREEDSNP_SNP_CT_171_5065103	n/a
c475877396	2	70.7	1:2:1	35:73:32	0	0.39	2	-	aa:ab:bb	2	36168224	RosBREEDSNP_SNP_CT_36168224_Lg2_00914_MAF10_614353_exon2	475877396
c5112579	2	72.6	1:2:1	35:72:30	3	0.72	2	-	aa:ab:bb	n/a	n/a	Pear_Bartlett_RosBREEDSNP_SNP_GA_344_5112579	n/a
b475878745	2	73.4	1:1	75:65	0	0.71	1	-	aa:ab	7	1844624	RosBREEDSNP_SNP_CT_1844624_Lg7_01433_MAF50_651152_exon3	475878745
c475877430	2	74.1	1:2:1	32:70:38	0	0.51	2	-	aa:ab:bb	2	38935589	RosBREEDSNP_SNP_CT_38935589_Lg2_00995_MAF30_MDP0000211904_exon5	475877430
c475877437	2	74.1	1:2:1	32:70:38	0	0.51	2	-	aa:ab:bb	2	39231189	RosBREEDSNP_SNP_GA_39231189_Lg2_01938_MAF20_MDP0000277119_exon2	475877437
c475877378	2	75	1:2:1	26:78:36	0	3.26	2	-	aa:ab:bb	2	34176489	RosBREEDSNP_SNP_GA_34176489_Lg2_RosCOS2050_MAF20_41201_exon1	475877378
c475882680	2	75	1:2:1	33:67:40	0	0.96	2	-	aa:ab:bb	2	39532579	GDsnp00167	475882680
c475877665	3	1.2	1:2:1	29:69:40	2	1.75	2	-	aa:ab:bb	3	18474457	RosBREEDSNP_SNP_AG_18474457_Lg3_00955_MAF50_MDP0000225878_exon5	475877665
b475883015	3	2	1:1	67:73	0	0.26	1	-	aa:ab	3	1682643	RosBREEDSNP_SNP_TC_1682643_Lg3_EB140229_MAF30_145018_exon1	475883015
b475877494	3	3.1	1:1	66:74	0	0.46	1	-	aa:ab	3	1636499	RosBREEDSNP_SNP_GA_1636499_Lg3_EH034548_MAF10_MDP0000448299_exon2	475877494
b475883090	3	3.1	1:1	74:66	0	0.46	1	-	aa:ab	3	1611891	RosBREEDSNP_SNP_CT_1611891_Lg3_EH034548_MAF30_1687561_exon1	475883090
b475877511	3	3.3	1:1	65:75	0	0.71	1	-	aa:ab	3	2449342	RosBREEDSNP_SNP_CT_2449342_Lg3_RosCOS1398_MAF20_MDP0000188698_exon9	475877511
c475877525	3	4.6	1:2:1	29:69:36	6	0.85	2	-	aa:ab:bb	3	2646455	RosBREEDSNP_SNP_AC_2646455_Lg3_02300_MAF40_1630359_exon1	475877525
c475880209	3	4.6	3:1	104:36	0	0.04	1	-	a_:bb	11	23845634	RosBREEDSNP_SNP_CT_23845634_Lg11_10010_MAF10_MDP0000268864_exon1	475880209
b475877523	3	4.8	1:1	75:65	0	0.71	1	-	aa:ab	3	2618360	RosBREEDSNP_SNP_CA_2618360_Lg3_02300_MAF20_428644_exon2	475877523
a475877666	3	5.1	1:1	72:68	0	0.11	1	-	ab:aa	3	18477507	RosBREEDSNP_SNP_CT_18477507_Lg3_00955_MAF10_MDP0000225878_exon1	475877666
c475876785	3	6.7	1:2:1	31:70:39	0	0.91	2	-	aa:ab:bb	1	17886905	RosBREEDSNP_SNP_TC_17886905_Lg1_00440_MAF20_MDP0000319069_exon4	475876785
a475877522	3	7.3	1:1	71:69	0	0.03	1	-	ab:aa	3	2615242	RosBREEDSNP_SNP_GA_2615242_Lg3_02300_MAF30_368029_exon1	475877522
a475877524	3	7.3	1:1	71:69	0	0.03	1	-	ab:aa	3	2627039	RosBREEDSNP_SNP_AG_2627039_Lg3_02300_MAF20_MDP0000206447_exon4	475877524
c475877546	3	12	1:2:1	31:70:39	0	0.91	2	-	aa:ab:bb	3	5194078	RosBREEDSNP_SNP_AG_5194078_Lg3_01957_MAF30_502326_exon1	475877546
a475880049	3	13	1:1	70:70	0	0	1	-	ab:aa	11	5035350	RosBREEDSNP_SNP_AC_5035350_Lg11_RosCOS2981_MAF30_343989_exon1	475880049
c475876262	3	13.4	1:2:1	32:70:38	0	0.51	2	-	aa:ab:bb	11	5945674	RosBREEDSNP_SNP_CT_5945674_Lg11_MDP0000163230_MAF30_MDP0000163230_exon2	475876262
c475877552	3	14.4	1:2:1	38:74:28	0	1.89	2	-	aa:ab:bb	3	5939110	RosBREEDSNP_SNP_CT_5939110_Lg3_01263_MAF10_MDP0000319303_exon11	475877552
c475877570	3	16.6	1:2:1	33:72:35	0	0.17	2	-	aa:ab:bb	3	7138274	RosBREEDSNP_SNP_CT_7138274_Lg3_01493_MAF10_MDP0000137959_exon3	475877570
b475877566	3	19.1	1:1	75:65	0	0.71	1	-	aa:ab	3	6563127	RosBREEDSNP_SNP_TC_6563127_Lg3_01921_MAF20_1676724_exon4	475877566
c475877454	3	24.2	3:1	115:25	0	3.81	1	-	a_:bb	2	40130375	RosBREEDSNP_SNP_AC_40130375_Lg2_02535_MAF50_MDP0000389749_exon1	475877454
c475877601	3	26.2	1:2:1	31:75:34	0	0.84	2	-	aa:ab:bb	3	9499478	RosBREEDSNP_SNP_CT_9499478_Lg3_02195_MAF40_256975_exon2	475877601
a475876849	3	26.8	1:1	76:64	0	1.03	1	-	ab:aa	1	25729269	RosBREEDSNP_SNP_TC_25729269_Lg1_00087_MAF10_MDP0000374392_exon1	475876849
a5149441	3	29.8	1:1	68:72	0	0.11	1	-	ab:aa	n/a	n/a	Pear_Bartlett_RosBREEDSNP_SNP_AC_231_5149441	n/a
c475877622	3	31.2	1:2:1	25:79:34	2	4.07	2	-	aa:ab:bb	3	10674505	RosBREEDSNP_SNP_AC_10674505_Lg3_00874_MAF10_1678678_exon2	475877622
c475877625	3	32.1	3:1	105:35	0	0	1	-	a_:bb	3	11529315	RosBREEDSNP_SNP_AG_11529315_Lg3_02220_MAF30_MDP0000370572_exon5	475877625
c475877626	3	33.4	1:2:1	23:82:35	0	6.17	2	*	aa:ab:bb	3	11533385	RosBREEDSNP_SNP_TC_11533385_Lg3_02220_MAF30_10439_exon1	475877626
a475883465	3	36.1	1:1	59:81	0	3.46	1	-	ab:aa	3	14489555	RosBREEDSNP_SNP_GA_14489555_Lg3_01124_MAF20_MDP0000452675_exon1	475883465
c475883437	3	37.3	1:2:1	39:76:25	0	3.83	2	-	aa:ab:bb	2	4854431	RosBREEDSNP_SNP_GT_4854431_Lg2_RosCOS3565_MAF10_MDP0000222804_exon4	475883437
b475883035	3	37.6	1:1	68:72	0	0.11	1	-	aa:ab	10	36565723	RosBREEDSNP_SNP_GT_36565723_Lg10_01761_MAF50_MDP0000879133_exon1	475883035
a475877650	3	38.5	1:1	58:82	0	4.11	1	*	ab:aa	3	15349068	RosBREEDSNP_SNP_AG_15349068_Lg3_02546_MAF50_MDP0000454201_exon2	475877650
a5136848	3	38.5	1:1	80:60	0	2.86	1	-	ab:aa	n/a	n/a	Pear_Bartlett_RosBREEDSNP_SNP_CT_461_5136848	n/a
c475877696	3	46.2	3:1	119:21	0	7.47	1	**	a_:bb	3	24483289	RosBREEDSNP_SNP_CT_24483289_Lg3_RosCOS430_MAF10_MDP0000425359_exon1	475877696
a475877719	3	46.9	1:1	64:76	0	1.03	1	-	ab:aa	3	27149833	RosBREEDSNP_SNP_CA_27149833_Lg3_01487_MAF20_MDP0000289672_exon3	475877719
c475877731	3	48.3	1:2:1	37:67:36	0	0.27	2	-	aa:ab:bb	3	29342518	RosBREEDSNP_SNP_GT_29342518_Lg3_02463_MAF50_MDP0000798662_exon2	475877731
a475877753	3	49.2	1:1	64:76	0	1.03	1	-	ab:aa	3	29883916	RosBREEDSNP_SNP_CT_29883916_Lg3_01604_MAF40_1685082_exon2	475877753
a475877756	3	49.2	1:1	64:76	0	1.03	1	-	ab:aa	3	29943637	RosBREEDSNP_SNP_AG_29943637_Lg3_01937_MAF50_789497_exon1	475877756
a475877770	3	52.8	1:1	62:74	4	1.06	1	-	ab:aa	3	32704005	RosBREEDSNP_SNP_AC_32704005_Lg3_01329_MAF50_369648_exon1	475877770
b475877761	3	52.9	1:1	67:73	0	0.26	1	-	aa:ab	3	31098089	RosBREEDSNP_SNP_TC_31098089_Lg3_01779_MAF40_645461_exon2	475877761
c475877786	3	54.5	1:2:1	41:65:34	0	1.41	2	-	aa:ab:bb	3	33672910	RosBREEDSNP_SNP_CT_33672910_Lg3_01014_MAF30_1641420_exon5	475877786
c475877827	3	55.3	3:1	100:40	0	0.95	1	-	a_:bb	3	37575211	RosBREEDSNP_SNP_GA_37575211_Lg3_01822_MAF40_MDP0000172036_exon1	475877827
c475877828	3	55.3	1:2:1	34:66:40	0	0.97	2	-	aa:ab:bb	3	37585473	RosBREEDSNP_SNP_TC_37585473_Lg3_01822_MAF50_MDP0000247441_exon2	475877828
b475877782	3	55.7	1:1	70:70	0	0	1	-	aa:ab	3	33629578	RosBREEDSNP_SNP_TG_33629578_Lg3_01014_MAF20_MDP0000270427_exon2	475877782
c475882964	3	57.2	1:2:1	40:65:35	0	1.07	2	-	aa:ab:bb	3	34422352	RosBREEDSNP_SNP_CT_34422352_Lg3_02030_MAF30_MDP0000908766_exon1	475882964
b475877778	3	59.8	1:1	66:74	0	0.46	1	-	aa:ab	3	33291444	RosBREEDSNP_SNP_TC_33291444_Lg3_01667_MAF30_1685466_exon1	475877778
c475877817	3	62.3	3:1	106:33	1	0.12	1	-	a_:bb	3	37102564	RosBREEDSNP_SNP_GA_37102564_Lg3_00664_MAF50_795768_exon1	475877817
b475879442	4	5.368	1:1	70:70	0	0	1	-	aa:ab	9	15443131	RosBREEDSNP_SNP_TC_15443131_Lg9_Hi01e10_MAF40_MDP0000624636_exon1	475879442
a475879435	4	5.852	1:1	70:70	0	0	1	-	ab:aa	9	15345285	RosBREEDSNP_SNP_AG_15345285_Lg9_Hi01e10_MAF20_MDP0000229280_exon1	475879435
a475876685	4	7.5	1:1	68:72	0	0.11	1	-	ab:aa	1	9976748	RosBREEDSNP_SNP_CT_9976748_Lg1_RosCOS404_MAF30_MDP0000188908_exon1	475876685
c475881982	4	10.859	3:1	105:35	0	0	1	-	a_:bb	17	2671029	RosBREEDSNP_SNP_CT_2671029_Lg17_00210_MAF50_MDP0000437795_exon1	475881982
a475879712	4	12.643	1:1	70:69	1	0.01	1	-	ab:aa	10	13048668	RosBREEDSNP_SNP_TG_13048668_Lg10_RosCOS724_MAF30_1638650_exon1	475879712
c475878825	4	21.41	1:2:1	25:80:34	1	4.34	2	-	aa:ab:bb	7	7257764	RosBREEDSNP_SNP_TC_7257764_Lg7_snpEB106582_MAF30_485317_exon1	475878825
c475877866	4	22.842	1:2:1	25:80:35	0	4.29	2	-	aa:ab:bb	4	3881154	RosBREEDSNP_SNP_GT_3881154_Lg4_00966_MAF20_MDP0000183381_exon3	475877866
c475881392	4	22.999	1:2:1	25:78:35	2	3.8	2	-	aa:ab:bb	15	10411650	RosBREEDSNP_SNP_TC_10411650_Lg15_00543_MAF50_MDP0000144056_exon1	475881392
c475877864	4	23.846	3:1	115:25	0	3.81	1	-	a_:bb	4	3832093	RosBREEDSNP_SNP_TC_3832093_Lg4_00966_MAF40_526062_exon1	475877864
c475878578	4	24.654	3:1	116:24	0	4.61	1	*	a_:bb	6	12030066	RosBREEDSNP_SNP_GA_12030066_Lg6_01366_MAF40_886759_exon1	475878578
c475883708	4	24.96	1:2:1	33:83:24	0	5.99	2	-	aa:ab:bb	2	7056995	RosBREEDSNP_SNP_CT_7056995_Lg2_RosCOS1581_MAF40_1648387_exon1	475883708
c475879503	4	26.372	3:1	118:22	0	6.44	1	*	a_:bb	9	28606194	RosBREEDSNP_SNP_TC_28606194_Lg9_02059_MAF40_MDP0000644952_exon1	475879503
c475881803	4	28.011	3:1	105:35	0	0	1	-	a_:bb	16	6697023	RosBREEDSNP_SNP_TC_6697023_Lg16_01173_MAF50_728139_exon1	475881803
c475877915	4	32.874	1:2:1	42:79:19	0	9.87	2	**	aa:ab:bb	4	13341945	RosBREEDSNP_SNP_AG_13341945_Lg4_RosCOS3641_MAF40_1621447_exon6	475877915
b5084186	4	34.342	1:1	56:84	0	5.6	1	*	aa:ab	15	626	Pear_Bartlett_RosBREEDSNP_SNP_CT_626_5084186	n/a
c475877637	4	36.863	3:1	97:43	0	2.44	1	-	a_:bb	3	12704433	RosBREEDSNP_SNP_TC_12704433_Lg3_02020_MAF40_MDP0000193273_exon5	475877637
c475883092	4	36.946	1:2:1	15:82:43	0	15.31	2	***	aa:ab:bb	3	12699579	RosBREEDSNP_SNP_AG_12699579_Lg3_02020_MAF20_54478_exon1	475883092
c475879910	4	37.415	3:1	96:44	0	3.09	1	-	a_:bb	10	30391137	RosBREEDSNP_SNP_CT_30391137_Lg10_01299_MAF30_MDP0000119942_exon2	475879910
c475877960	4	37.742	1:2:1	15:80:45	0	15.71	2	***	aa:ab:bb	4	16060029	RosBREEDSNP_SNP_GT_16060029_Lg4_01777_MAF30_MDP0000922741_exon1	475877960
b475883818	4	40.596	1:1	91:49	0	12.6	1	***	aa:ab	4	16123245	RosBREEDSNP_SNP_TC_16123245_Lg4_00321_MAF30_9344_exon1	475883818
a5052000	4	40.896	1:1	83:57	0	4.83	1	*	ab:aa	n/a	n/a	Pear_Bartlett_RosBREEDSNP_SNP_TC_351_5052000	n/a
c475883485	4	44.443	1:2:1	43:89:7	1	29.59	2	***	aa:ab:bb	4	18765317	RosBREEDSNP_SNP_GA_18765317_Lg4_00324_MAF30_490687_exon1	475883485
b475877978	4	48.506	1:1	90:50	0	11.43	1	***	aa:ab	4	18541730	RosBREEDSNP_SNP_CT_18541730_Lg4_02277_MAF10_MDP0000294856_exon1	475877978
b475879369	4	48.506	1:1	50:90	0	11.43	1	***	aa:ab	9	7613095	RosBREEDSNP_SNP_GA_7613095_Lg9_00893_MAF30_MDP0000225805_exon2	475879369
b475880678	4	50.595	1:1	49:91	0	12.6	1	***	aa:ab	13	593291	RosBREEDSNP_SNP_TC_593291_Lg13_01917_MAF10_MDP0000697770_exon1	475880678
a475878020	4	53.923	1:1	91:49	0	12.6	1	***	ab:aa	4	20940280	RosBREEDSNP_SNP_AG_20940280_Lg4_00686_MAF30_MDP0000702560_exon1	475878020
c475878028	4	55.242	1:2:1	0:90:50	0	47.14	2	***	aa:ab:bb	4	21138715	RosBREEDSNP_SNP_CT_21138715_Lg4_01236_MAF20_MDP0000315217_exon1	475878028
c475882742	4	55.953	3:1	91:44	5	4.15	1	*	a_:bb	4	18467352	GDsnp00619	475882742
b475883924	4	58.205	1:1	44:96	0	19.31	1	***	aa:ab	16	2319323	RosBREEDSNP_SNP_GA_2319323_Lg16_00719_MAF20_MDP0000234754_exon1	475883924
c475878053	4	59.354	1:2:1	44:91:4	1	36.32	2	***	aa:ab:bb	4	21916340	RosBREEDSNP_SNP_TG_21916340_Lg4_00523_MAF40_403564_exon3	475878053
c5112639	4	61.271	3:1	97:43	0	2.44	1	-	a_:bb	n/a	n/a	Pear_Bartlett_RosBREEDSNP_SNP_TC_181_5112639	n/a
c475878081	4	62.045	1:2:1	0:96:44	0	46.97	2	***	aa:ab:bb	4	23395001	RosBREEDSNP_SNP_AG_23395001_Lg4_01567_MAF40_488642_exon1	475878081
c475878078	4	62.864	1:2:1	4:92:44	0	36.69	2	***	aa:ab:bb	4	23370407	RosBREEDSNP_SNP_GA_23370407_Lg4_01567_MAF40_MDP0000821137_exon3	475878078
c5095891	4	63.549	3:1	97:43	0	2.44	1	-	a_:bb	n/a	n/a	Pear_Bartlett_RosBREEDSNP_SNP_AG_476_5095891	n/a
c475882761	4	69.546	1:2:1	10:91:39	0	24.61	2	***	aa:ab:bb	4	24255492	GDsnp00283	475882761
c475877193	4	72.93	1:2:1	13:88:39	0	18.91	2	***	aa:ab:bb	2	12888634	RosBREEDSNP_SNP_CT_12888634_Lg2_01552_MAF40_1644276_exon3	475877193
c475875944	5	0	1:2:1	34:65:41	0	1.41	2	-	aa:ab:bb	5	477752	RosBREEDSNP_SNP_TC_477752_Lg5_MDP0000217438_MAF10_MDP0000217438_exon2	475875944
b475879710	5	11	1:1	67:73	0	0.26	1	-	aa:ab	10	13033111	RosBREEDSNP_SNP_AG_13033111_Lg10_RosCOS724_MAF40_MDP0000193868_exon3	475879710
b475879953	5	11	1:1	67:73	0	0.26	1	-	aa:ab	10	33490066	RosBREEDSNP_SNP_CT_33490066_Lg10_01683_MAF20_1641026_exon8	475879953
a475878216	5	12.8	1:1	71:69	0	0.03	1	-	ab:aa	5	6171980	RosBREEDSNP_SNP_CA_6171980_Lg5_01333_MAF10_1671392_exon1	475878216
b475875934	5	13.3	1:1	75:65	0	0.71	1	-	aa:ab	4	22015716	RosBREEDSNP_SNP_AG_22015716_Lg4_MDP0000157871__MDP0000157871_exon1	475875934
b475883020	5	13.3	1:1	65:75	0	0.71	1	-	aa:ab	5	5215656	RosBREEDSNP_SNP_AC_5215656_Lg5_00544_MAF40_922834_exon1	475883020
a475878233	5	17.5	1:1	69:71	0	0.03	1	-	ab:aa	5	7095813	RosBREEDSNP_SNP_GA_7095813_Lg5_01151_MAF50_1629285_exon8	475878233
a5066108	5	19	1:1	73:67	0	0.26	1	-	ab:aa	7	255	Pear_Bartlett_RosBREEDSNP_SNP_CA_255_5066108	n/a
a475875962	5	19.8	1:1	66:74	0	0.46	1	-	ab:aa	5	14442489	RosBREEDSNP_SNP_GT_14442489_Lg5_245169_MAF30_245169_exon2	475875962
a475878316	5	19.8	1:1	74:66	0	0.46	1	-	ab:aa	5	14325682	RosBREEDSNP_SNP_TC_14325682_Lg5_02834_MAF10_1685287_exon3	475878316
c5054185	5	22.1	1:2:1	33:65:41	1	1.5	2	-	aa:ab:bb	n/a	n/a	Pear_Bartlett_RosBREEDSNP_SNP_CT_155_5054185	n/a
a475878056	5	23	1:1	67:73	0	0.26	1	-	ab:aa	4	21981726	RosBREEDSNP_SNP_CT_21981726_Lg4_01965_MAF20_MDP0000589895_exon1	475878056
b475878253	5	23.4	1:1	61:79	0	2.31	1	-	aa:ab	5	9223583	RosBREEDSNP_SNP_TC_9223583_Lg5_01896_MAF20_209995_exon1	475878253
b475882317	5	24.7	1:1	66:74	0	0.46	1	-	aa:ab	10	26549947	GDsnp00971	475882317
a475878255	5	25.3	1:1	64:75	1	0.87	1	-	ab:aa	5	9228815	RosBREEDSNP_SNP_TC_9228815_Lg5_01896_MAF30_MDP0000212691_exon8	475878255
a475878258	5	25.3	1:1	63:75	2	1.04	1	-	ab:aa	5	9253841	RosBREEDSNP_SNP_AG_9253841_Lg5_01896_MAF10_1654111_exon1	475878258
a475882797	5	25.5	1:1	70:70	0	0	1	-	ab:aa	5	25134947	GDsnp00373	475882797
b475878254	5	26	1:1	64:76	0	1.03	1	-	aa:ab	5	9226772	RosBREEDSNP_SNP_AG_9226772_Lg5_01896_MAF40_1643090_exon1	475878254
b475882782	5	26	1:1	64:76	0	1.03	1	-	aa:ab	5	9269756	GDsnp01896	475882782
b5087097	5	26	1:1	64:76	0	1.03	1	-	aa:ab	n/a	n/a	Pear_Bartlett_RosBREEDSNP_SNP_CT_251_5087097	n/a
b475880092	5	28.2	1:1	65:75	0	0.71	1	-	aa:ab	11	8408827	RosBREEDSNP_SNP_GA_8408827_Lg11_00185_MAF20_1632007_exon3	475880092
c475878289	5	29.2	1:2:1	39:58:43	0	4.34	2	-	aa:ab:bb	5	11763475	RosBREEDSNP_SNP_CT_11763475_Lg5_RosCOS544_MAF10_1675698_exon1	475878289
c475878296	5	29.2	1:2:1	39:58:43	0	4.34	2	-	aa:ab:bb	5	12035560	RosBREEDSNP_SNP_AC_12035560_Lg5_01319_MAF50_9918_exon2	475878296
c475879850	5	30.9	1:2:1	40:58:42	0	4.17	2	-	aa:ab:bb	10	24276617	RosBREEDSNP_SNP_CT_24276617_Lg10_RosCOS3104_MAF20_1624917_exon2	475879850
c475878389	5	32.4	1:2:1	41:62:37	0	2.06	2	-	aa:ab:bb	5	24417621	RosBREEDSNP_SNP_GA_24417621_Lg5_AT11_MAF30_MDP0000277380_exon1	475878389
a475878390	5	32.7	1:1	67:73	0	0.26	1	-	ab:aa	5	24420668	RosBREEDSNP_SNP_AC_24420668_Lg5_AT11_MAF50_361047_exon1	475878390
a475878876	5	32.7	1:1	65:75	0	0.71	1	-	ab:aa	7	13600964	RosBREEDSNP_SNP_CT_13600964_Lg7_01305_MAF30_MDP0000269737_exon1	475878876
a475879771	5	32.7	1:1	67:73	0	0.26	1	-	ab:aa	10	17594367	RosBREEDSNP_SNP_AG_17594367_Lg10_01987_MAF40_1641049_exon6	475879771
c475878323	5	33.5	1:2:1	37:60:43	0	3.37	2	-	aa:ab:bb	5	15472298	RosBREEDSNP_SNP_TC_15472298_Lg5_01616_MAF30_1682170_exon2	475878323
c475882789	5	33.5	1:2:1	43:60:37	0	3.37	2	-	aa:ab:bb	5	15491632	GDsnp01616	475882789
c475879824	5	33.5	1:2:1	42:61:37	0	2.67	2	-	aa:ab:bb	10	23278011	RosBREEDSNP_SNP_GT_23278011_Lg10_RosCOS1786_MAF20_1648518_exon3	475879824
a475878339	5	34.1	1:1	66:74	0	0.46	1	-	ab:aa	5	19507035	RosBREEDSNP_SNP_CT_19507035_Lg5_01478_MAF30_1642139_exon2	475878339
c475880111	5	35	1:2:1	42:59:38	1	3.4	2	-	aa:ab:bb	11	9904632	RosBREEDSNP_SNP_AG_9904632_Lg11_RosCOS3333_MAF40_MDP0000278972_exon2	475880111
c475883896	5	36	1:2:1	46:57:37	0	5.99	2	-	aa:ab:bb	5	13662840	RosBREEDSNP_SNP_TG_13662840_Lg5_00978_MAF40_326182_exon1	475883896
c475878336	5	36.6	3:1	102:38	0	0.34	1	-	a_:bb	5	18646194	RosBREEDSNP_SNP_GA_18646194_Lg5_00323_MAF40_1671136_exon1	475878336
c475875984	5	37.2	1:2:1	38:59:43	0	3.81	2	-	aa:ab:bb	5	18754379	RosBREEDSNP_SNP_CT_18754379_Lg5_MDP0000309680_MAF30_MDP0000309680_exon1	475875984
c475878334	5	37.2	1:2:1	36:59:43	2	3.61	2	-	aa:ab:bb	5	18586613	RosBREEDSNP_SNP_GT_18586613_Lg5_00323_MAF50_55502_exon1	475878334
c475879120	5	37.2	1:2:1	43:60:37	0	3.37	2	-	aa:ab:bb	8	20021703	RosBREEDSNP_SNP_GA_20021703_Lg8_00311_MAF10_MDP0000248297_exon1	475879120
b5083299	5	38.7	1:1	74:66	0	0.46	1	-	aa:ab	n/a	n/a	Pear_Bartlett_RosBREEDSNP_SNP_GT_185_5083299	n/a
b475878350	5	40.5	1:1	61:79	0	2.31	1	-	aa:ab	5	19680406	RosBREEDSNP_SNP_CT_19680406_Lg5_00867_MAF40_1632497_exon1	475878350
c475878357	5	41.8	1:2:1	40:62:38	0	1.89	2	-	aa:ab:bb	5	20335489	RosBREEDSNP_SNP_CT_20335489_Lg5_RosCOS452_MAF20_1629981_exon2	475878357
c475882780	5	42.6	3:1	103:34	3	0	1	-	a_:bb	5	8498751	GDsnp01722	475882780
c475877067	5	43.4	1:2:1	37:64:39	0	1.09	2	-	aa:ab:bb	2	4926338	RosBREEDSNP_SNP_CA_4926338_Lg2_RosCOS3565_MAF40_1675500_exon1	475877067
c475879044	5	43.8	1:2:1	37:63:40	0	1.53	2	-	aa:ab:bb	8	10896908	RosBREEDSNP_SNP_AC_10896908_Lg8_00584_MAF40_MDP0000614935_exon2	475879044
c475878397	5	44.2	1:2:1	37:66:29	8	0.97	2	-	aa:ab:bb	5	24579162	RosBREEDSNP_SNP_CT_24579162_Lg5_01304_MAF40_432533_exon1	475878397
c475879050	5	44.2	1:2:1	36:67:36	1	0.18	2	-	aa:ab:bb	8	11303456	RosBREEDSNP_SNP_TC_11303456_Lg8_RosCOS936_MAF50_MDP0000280399_exon1	475879050
b475879045	5	44.3	1:1	68:70	2	0.03	1	-	aa:ab	8	11268600	RosBREEDSNP_SNP_GA_11268600_Lg8_RosCOS936_MAF40_MDP0000124989_exon2	475879045
b475879030	5	45.9	1:1	65:74	1	0.58	1	-	aa:ab	8	9698192	RosBREEDSNP_SNP_GA_9698192_Lg8_RosCOS2185_MAF40_MDP0000200579_exon1	475879030
a475879662	5	52.5	1:1	68:70	2	0.03	1	-	ab:aa	10	8606832	RosBREEDSNP_SNP_TC_8606832_Lg10_RosCOS1766_MAF30_158573_exon2	475879662
c475878413	5	52.6	1:2:1	32:71:37	0	0.39	2	-	aa:ab:bb	5	27677928	RosBREEDSNP_SNP_GT_27677928_Lg5_01601_MAF30_1623480_exon4	475878413
b5139542	5	52.6	1:1	74:66	0	0.46	1	-	aa:ab	n/a	n/a	Pear_Bartlett_RosBREEDSNP_SNP_CT_418_5139542	n/a
a475875989	5	53.3	1:1	71:69	0	0.03	1	-	ab:aa	5	25884621	RosBREEDSNP_SNP_AC_25884621_Lg5_MDP0000155074_MAF10_MDP0000155074_exon8	475875989
a475878411	5	53.8	1:1	70:70	0	0	1	-	ab:aa	5	27011691	RosBREEDSNP_SNP_CA_27011691_Lg5_02251_MAF40_1631728_exon2	475878411
a475883079	5	54.5	1:1	70:68	2	0.03	1	-	ab:aa	2	14548205	RosBREEDSNP_SNP_TC_14548205_Lg2_00987_MAF20_1687368_exon5	475883079
a475882046	5	54.5	1:1	68:72	0	0.11	1	-	ab:aa	17	6905364	RosBREEDSNP_SNP_TC_6905364_Lg17_01927_MAF30_MDP0000301145_exon1	475882046
b475878430	5	56.7	1:1	73:67	0	0.26	1	-	aa:ab	5	27907615	RosBREEDSNP_SNP_TC_27907615_Lg5_01859_MAF40_1663610_exon1	475878430
c475875952	5	61.5	1:2:1	32:72:36	0	0.34	2	-	aa:ab:bb	5	6022220	RosBREEDSNP_SNP_GA_6022220_Lg5_139135_MAF10_139135_exon1	475875952
c475880960	5	62.5	1:2:1	29:75:36	0	1.41	2	-	aa:ab:bb	13	35001874	RosBREEDSNP_SNP_CT_35001874_Lg13_01899_MAF40_MDP0000667911_exon1	475880960
c475881893	5	63.3	1:2:1	31:79:29	1	2.65	2	-	aa:ab:bb	16	15408956	RosBREEDSNP_SNP_GT_15408956_Lg16_02207_MAF20_1681603_exon1	475881893
a475878468	5	64.7	1:1	65:73	2	0.46	1	-	ab:aa	5	36495464	RosBREEDSNP_SNP_TG_36495464_Lg5_00100_MAF30_MDP0000217948_exon16	475878468
a475878470	5	64.7	1:1	72:67	1	0.18	1	-	ab:aa	5	36503731	RosBREEDSNP_SNP_GT_36503731_Lg5_00100_MAF10_MDP0000217948_exon33	475878470
a475878471	5	64.7	1:1	73:66	1	0.35	1	-	ab:aa	5	36508128	RosBREEDSNP_SNP_AG_36508128_Lg5_00100_MAF20_1632791_exon9	475878471
a475878472	5	64.7	1:1	73:67	0	0.26	1	-	ab:aa	5	36510795	RosBREEDSNP_SNP_CT_36510795_Lg5_00100_MAF20_MDP0000232589_exon4	475878472
a475876202	5	64.7	1:1	68:72	0	0.11	1	-	ab:aa	10	6990147	RosBREEDSNP_SNP_CT_6990147_Lg10_127967_MAF50_127967_exon1	475876202
a5111327	5	64.7	1:1	73:67	0	0.26	1	-	ab:aa	n/a	n/a	Pear_Bartlett_RosBREEDSNP_SNP_CA_182_5111327	n/a
a475878467	5	65.4	1:1	74:66	0	0.46	1	-	ab:aa	5	36493426	RosBREEDSNP_SNP_AG_36493426_Lg5_00100_MAF10_1654983_exon1	475878467
c475878305	5	66.1	3:1	96:44	0	3.09	1	-	a_:bb	5	13750342	RosBREEDSNP_SNP_AC_13750342_Lg5_01505_MAF20_350318_exon3	475878305
c475878626	5	66.1	1:2:1	45:63:32	0	3.81	2	-	aa:ab:bb	6	20176551	RosBREEDSNP_SNP_TC_20176551_Lg6_01831_MAF50_MDP0000218928_exon1	475878626
c475876073	5	66.1	1:2:1	45:63:32	0	3.81	2	-	aa:ab:bb	7	11852022	RosBREEDSNP_SNP_TC_11852022_Lg7_4338_MAF40_4338_exon1	475876073
c475876074	5	66.1	1:2:1	45:63:32	0	3.81	2	-	aa:ab:bb	7	11852053	RosBREEDSNP_SNP_TG_11852053_Lg7_4338_MAF20_4338_exon1	475876074
c475876076	5	66.1	1:2:1	43:61:32	4	3.22	2	-	aa:ab:bb	7	11852172	RosBREEDSNP_SNP_TG_11852172_Lg7_85261_MAF40_85261_exon1	475876076
c475883555	5	66.1	3:1	108:32	0	0.34	1	-	a_:bb	9	1447290	RosBREEDSNP_SNP_CA_1447290_Lg9_01339_MAF40_154165_exon1	475883555
c475878460	5	67.3	1:2:1	35:78:27	0	2.74	2	-	aa:ab:bb	5	34473516	RosBREEDSNP_SNP_GA_34473516_Lg5_RosCOS2737_MAF40_1636172_exon1	475878460
c475876075	5	67.3	1:2:1	48:60:32	0	6.51	2	*	aa:ab:bb	7	11852167	RosBREEDSNP_SNP_TC_11852167_Lg7_85261_MAF40_85261_exon1	475876075
c475878475	5	69	1:2:1	28:64:47	1	6.06	2	*	aa:ab:bb	5	37417867	RosBREEDSNP_SNP_TC_37417867_Lg5_02674_MAF40_MDP0000396187_exon1	475878475
c475883721	5	69	3:1	93:47	0	5.49	1	*	a_:bb	5	24445080	RosBREEDSNP_SNP_CT_24445080_Lg5_AT11_MAF30_1661846_exon2	475883721
c475879601	5	69	1:2:1	29:66:45	0	4.11	2	-	aa:ab:bb	10	1301573	RosBREEDSNP_SNP_CT_1301573_Lg10_RosCOS2296_MAF20_233424_exon1	475879601
c5139511	5	69	1:2:1	47:65:28	0	5.87	2	-	aa:ab:bb	n/a	n/a	Pear_Bartlett_RosBREEDSNP_SNP_CT_203_5139511	n/a
b475879631	5	70.4	1:1	59:81	0	3.46	1	-	aa:ab	10	2609621	RosBREEDSNP_SNP_CT_2609621_Lg10_00839_MAF20_1656281_exon2	475879631
b475882071	5	70.4	1:1	59:81	0	3.46	1	-	aa:ab	17	8577910	RosBREEDSNP_SNP_CT_8577910_Lg17_00039_MAF20_MDP0000409121_exon1	475882071
b475876047	5	71	1:1	80:58	2	3.51	1	-	aa:ab	7	3758545	RosBREEDSNP_SNP_GA_3758545_Lg7_254973_MAF30_254973_exon1	475876047
b475881610	5	74	1:1	78:62	0	1.83	1	-	aa:ab	15	45033031	RosBREEDSNP_SNP_GA_45033031_Lg15_ACS_MAF10_MDP0000309577_exon2	475881610
b475880563	6	25.696	1:1	72:68	0	0.11	1	-	aa:ab	12	31080088	RosBREEDSNP_SNP_GA_31080088_Lg12_00915_MAF20_MDP0000306076_exon4	475880563
b475876205	6	26.117	1:1	67:73	0	0.26	1	-	aa:ab	10	7269986	RosBREEDSNP_SNP_AG_7269986_Lg10_120493_MAF20_120493_exon2	475876205
b475878501	6	26.593	1:1	73:67	0	0.26	1	-	aa:ab	6	3019034	RosBREEDSNP_SNP_CT_3019034_Lg6_RosCOS408_MAF50_MDP0000412907_exon2	475878501
b475880564	6	27.911	1:1	66:74	0	0.46	1	-	aa:ab	12	31094539	RosBREEDSNP_SNP_GT_31094539_Lg12_00915_MAF30_405687_exon1	475880564
b475880565	6	27.911	1:1	66:74	0	0.46	1	-	aa:ab	12	31106692	RosBREEDSNP_SNP_GA_31106692_Lg12_00915_MAF30_769120_exon2	475880565
b475882202	6	28.685	1:1	75:65	0	0.71	1	-	aa:ab	17	22732031	RosBREEDSNP_SNP_TC_22732031_Lg17_00798_MAF50_MDP0000307493_exon5	475882202
b475878499	6	29.067	1:1	75:64	1	0.87	1	-	aa:ab	6	2991122	RosBREEDSNP_SNP_GT_2991122_Lg6_RosCOS408_MAF50_1685757_exon2	475878499
b475878498	6	29.109	1:1	76:64	0	1.03	1	-	aa:ab	6	2988366	RosBREEDSNP_SNP_GA_2988366_Lg6_RosCOS408_MAF20_1664413_exon1	475878498
c475878514	6	30.588	1:2:1	32:69:38	1	0.53	2	-	aa:ab:bb	6	4097483	RosBREEDSNP_SNP_CT_4097483_Lg6_00181_MAF40_343474_exon1	475878514
b475875998	6	32.388	1:1	65:75	0	0.71	1	-	aa:ab	6	4870027	RosBREEDSNP_SNP_GA_4870027_Lg6_325347_MAF40_325347_exon1	475875998
b475878523	6	33.031	1:1	73:64	3	0.59	1	-	aa:ab	6	5180646	RosBREEDSNP_SNP_CA_5180646_Lg6_00082_MAF40_MDP0000693038_exon1	475878523
b475878524	6	33.104	1:1	74:66	0	0.46	1	-	aa:ab	6	5208523	RosBREEDSNP_SNP_GT_5208523_Lg6_00082_MAF40_MDP0000677395_exon1	475878524
c475880811	6	41.968	1:2:1	34:72:34	0	0.11	2	-	aa:ab:bb	13	10675958	RosBREEDSNP_SNP_CT_10675958_Lg13_00140_MAF30_MDP0000264431_exon10	475880811
b475878560	6	42.353	1:1	73:67	0	0.26	1	-	aa:ab	6	9338293	RosBREEDSNP_SNP_TC_9338293_Lg6_02258_MAF40_1675875_exon2	475878560
b475876009	6	55.419	1:1	66:74	0	0.46	1	-	aa:ab	6	20361226	RosBREEDSNP_SNP_CA_20361226_Lg6_225863_MAF40_225863_exon1	475876009
a475876053	6	56.868	1:1	61:79	0	2.31	1	-	ab:aa	7	5226467	RosBREEDSNP_SNP_TG_5226467_Lg7_MDP0000152302_MAF40_MDP0000152302_exon3	475876053
a475883523	6	57.845	1:1	61:79	0	2.31	1	-	ab:aa	6	22216427	RosBREEDSNP_SNP_AC_22216427_Lg6_02165_MAF50_1684365_exon3	475883523
c475876057	6	58.01	3:1	98:41	1	1.5	1	-	a_:bb	7	5404705	RosBREEDSNP_SNP_GA_5404705_Lg7_324951_MAF20_324951_exon1	475876057
a475878665	6	61.339	1:1	62:78	0	1.83	1	-	ab:aa	6	23527470	RosBREEDSNP_SNP_CT_23527470_Lg6_01502_MAF10_1672298_exon1	475878665
b475881112	6	62.063	1:1	74:63	3	0.88	1	-	aa:ab	14	23443053	RosBREEDSNP_SNP_GA_23443053_Lg14_00062_MAF40_1688347_exon5	475881112
c475878703	6	81.399	1:2:1	29:73:37	1	1.27	2	-	aa:ab:bb	6	27789755	RosBREEDSNP_SNP_GA_27789755_Lg6_RosCOS750_MAF10_MDP0000600124_exon3	475878703
a475878725	6	92.451	1:1	68:70	2	0.03	1	-	ab:aa	6	30104465	RosBREEDSNP_SNP_GA_30104465_Lg6_02138_MAF30_820238_exon1	475878725
b475878691	6	104.723	1:1	73:67	0	0.26	1	-	aa:ab	6	27356847	RosBREEDSNP_SNP_GA_27356847_Lg6_RosCOS1881_MAF40_1653566_exon2	475878691
a475878761	7	4.721	1:1	85:55	0	6.43	1	*	ab:aa	7	2832830	RosBREEDSNP_SNP_AG_2832830_Lg7_00802_MAF20_MDP0000388416_exon2	475878761
b475882970	7	6.199	1:1	53:80	7	5.48	1	*	aa:ab	7	3581379	RosBREEDSNP_SNP_CT_3581379_Lg7_01717_MAF50_1654084_exon3	475882970
a475878776	7	7.026	1:1	58:81	1	3.81	1	-	ab:aa	7	3587218	RosBREEDSNP_SNP_TC_3587218_Lg7_01717_MAF40_562136_exon1	475878776
a475877395	7	7.311	1:1	80:60	0	2.86	1	-	ab:aa	2	35533813	RosBREEDSNP_SNP_AC_35533813_Lg2_00267_MAF10_MDP0000465049_exon1	475877395
c475880567	7	7.692	3:1	106:34	0	0.04	1	-	a_:bb	12	31146800	RosBREEDSNP_SNP_TG_31146800_Lg12_01759_MAF10_MDP0000663289_exon1	475880567
c475878779	7	9.651	1:2:1	32:74:34	0	0.51	2	-	aa:ab:bb	7	3860536	RosBREEDSNP_SNP_AG_3860536_Lg7_RosCOS418_MAF40_MDP0000281358_exon1	475878779
a475875760	7	9.705	1:1	57:83	0	4.83	1	*	ab:aa	1	28113435	RosBREEDSNP_SNP_CT_28113435_Lg1_108136_MAF30_108136_exon1	475875760
a475878792	7	10.734	1:1	62:78	0	1.83	1	-	ab:aa	7	4180170	RosBREEDSNP_SNP_TC_4180170_Lg7_RosCOS3240_MAF50_MDP0000127900_exon4	475878792
c475878798	7	11.04	1:2:1	34:70:36	0	0.06	2	-	aa:ab:bb	7	4393940	RosBREEDSNP_SNP_AC_4393940_Lg7_01170_MAF30_MDP0000696109_exon3	475878798
a475878811	7	11.388	1:1	63:77	0	1.4	1	-	ab:aa	7	6102142	RosBREEDSNP_SNP_TC_6102142_Lg7_01988_MAF30_MDP0000154685_exon3	475878811
c475882029	7	11.533	1:2:1	33:72:34	1	0.19	2	-	aa:ab:bb	17	5721533	RosBREEDSNP_SNP_CT_5721533_Lg17_00606_MAF30_10746_exon1	475882029
a475876051	7	11.629	1:1	62:78	0	1.83	1	-	ab:aa	7	4477859	RosBREEDSNP_SNP_AG_4477859_Lg7_8384__8384_exon1	475876051
a475878810	7	11.684	1:1	64:76	0	1.03	1	-	ab:aa	7	6098706	RosBREEDSNP_SNP_TC_6098706_Lg7_01988_MAF30_MDP0000220903_exon1	475878810
c475875992	7	12.637	1:2:1	35:72:33	0	0.17	2	-	aa:ab:bb	5	35134996	RosBREEDSNP_SNP_GA_35134996_Lg5_62137_MAF20_62137_exon1	475875992
c5093752	7	14.79	3:1	108:32	0	0.34	1	-	a_:bb	n/a	n/a	Pear_Bartlett_RosBREEDSNP_SNP_CT_423_5093752	n/a
b5103263	7	15.063	1:1	61:79	0	2.31	1	-	aa:ab	5	154	Pear_Bartlett_RosBREEDSNP_SNP_GA_154_5103263	n/a
c475878824	7	15.716	1:2:1	35:71:34	0	0.04	2	-	aa:ab:bb	7	7131583	RosBREEDSNP_SNP_AG_7131583_Lg7_01872_MAF40_1648950_exon1	475878824
c475881713	7	16.594	3:1	106:34	0	0.04	1	-	a_:bb	16	2305855	RosBREEDSNP_SNP_GA_2305855_Lg16_00719_MAF30_767049_exon1	475881713
c475878841	7	18.012	1:2:1	36:68:36	0	0.11	2	-	aa:ab:bb	7	8026567	RosBREEDSNP_SNP_AG_8026567_Lg7_02619_MAF10_MDP0000322530_exon2	475878841
b475876065	7	20.243	1:1	66:74	0	0.46	1	-	aa:ab	7	9956676	RosBREEDSNP_SNP_TG_9956676_Lg7_328139_MAF20_328139_exon1	475876065
a475876064	7	20.662	1:1	66:74	0	0.46	1	-	ab:aa	7	9956304	RosBREEDSNP_SNP_GT_9956304_Lg7_328139_MAF20_328139_exon1	475876064
a475878854	7	21.766	1:1	64:76	0	1.03	1	-	ab:aa	7	9254965	RosBREEDSNP_SNP_GA_9254965_Lg7_RosCOS2471_MAF50_MDP0000308927_exon4	475878854
a475878855	7	21.766	1:1	64:76	0	1.03	1	-	ab:aa	7	9259306	RosBREEDSNP_SNP_CT_9259306_Lg7_RosCOS2471_MAF50_MDP0000308927_exon2	475878855
c475877314	7	22.495	1:2:1	36:74:29	1	1.29	2	-	aa:ab:bb	2	25671752	RosBREEDSNP_SNP_GA_25671752_Lg2_01935_MAF10_1619549_exon3	475877314
c475882845	7	22.717	1:2:1	29:73:38	0	1.41	2	-	aa:ab:bb	7	7288276	snpEB106582	475882845
b475876069	7	24.547	1:1	67:73	0	0.26	1	-	aa:ab	7	11564786	RosBREEDSNP_SNP_GT_11564786_Lg7_266124__266124_exon3	475876069
c475876067	7	24.603	1:2:1	29:75:36	0	1.41	2	-	aa:ab:bb	7	11564586	RosBREEDSNP_SNP_CA_11564586_Lg7_266124_MAF10_266124_exon2	475876067
c22298896	7	25.405	1:2:1	38:72:30	0	1.03	2	-	aa:ab:bb	5	22298896	RosBREED_RosBREEDSNP_SNP_AG_22298896_Lg5	n/a
a475878868	7	26.931	1:1	66:74	0	0.46	1	-	ab:aa	7	11043303	RosBREEDSNP_SNP_CT_11043303_Lg7_01882_MAF20_546862_exon1	475878868
c475881590	7	28.5	1:2:1	32:78:30	0	1.89	2	-	aa:ab:bb	15	43012110	RosBREEDSNP_SNP_CT_43012110_Lg15_RosCOS1842_MAF40_9800_exon1	475881590
a475878888	7	29.944	1:1	66:74	0	0.46	1	-	ab:aa	7	19090925	RosBREEDSNP_SNP_CT_19090925_Lg7_02875_MAF20_MDP0000242117_exon3	475878888
a475883533	7	30.204	1:1	76:64	0	1.03	1	-	ab:aa	7	19126204	RosBREEDSNP_SNP_CT_19126204_Lg7_02875_MAF30_1626168_exon5	475883533
c475876730	7	32.379	1:2:1	32:81:27	0	3.81	2	-	aa:ab:bb	1	14006533	RosBREEDSNP_SNP_TC_14006533_Lg1_01889_MAF20_MDP0000263325_exon3	475876730
c475875753	7	39.482	1:2:1	33:71:36	0	0.16	2	-	aa:ab:bb	1	16998097	RosBREEDSNP_SNP_TC_16998097_Lg1_MDP0000595715__MDP0000595715_exon1	475875753
c475876775	7	39.482	1:2:1	36:71:33	0	0.16	2	-	aa:ab:bb	1	17264077	RosBREEDSNP_SNP_GT_17264077_Lg1_RosCOS3372_MAF50_762097_exon1	475876775
c475878911	7	39.482	1:2:1	33:71:36	0	0.16	2	-	aa:ab:bb	7	24336685	RosBREEDSNP_SNP_GA_24336685_Lg7_01756_MAF20_MDP0000151871_exon5	475878911
c475882859	7	39.544	1:2:1	36:71:31	2	0.48	2	-	aa:ab:bb	7	24385254	GDsnp01756	475882859
c475878991	7	40.218	1:2:1	35:71:34	0	0.04	2	-	aa:ab:bb	8	6955011	RosBREEDSNP_SNP_TG_6955011_Lg8_RosCOS3599_MAF20_MDP0000420644_exon1	475878991
c475878993	7	40.218	1:2:1	35:71:34	0	0.04	2	-	aa:ab:bb	8	6980732	RosBREEDSNP_SNP_TC_6980732_Lg8_RosCOS3599_MAF20_MDP0000622737_exon1	475878993
c475882860	7	41.685	3:1	106:34	0	0.04	1	-	a_:bb	7	25233624	GDsnp00699	475882860
c475878921	7	42.386	1:2:1	34:71:35	0	0.04	2	-	aa:ab:bb	7	25206470	RosBREEDSNP_SNP_CT_25206470_Lg7_00699_MAF30_MDP0000300347_exon1	475878921
a475876829	7	45.706	1:1	73:67	0	0.26	1	-	ab:aa	1	22846134	RosBREEDSNP_SNP_AG_22846134_Lg1_MdExp7_MAF40_1635125_exon1	475876829
a475876820	7	50.256	1:1	71:67	2	0.12	1	-	ab:aa	1	22531181	RosBREEDSNP_SNP_TC_22531181_Lg1_RosCOS1157_MAF30_409923_exon1	475876820
c475883848	7	53.363	1:2:1	37:68:34	1	0.19	2	-	aa:ab:bb	14	27490010	RosBREEDSNP_SNP_CT_27490010_Lg14_01213_MAF40_508966_exon2	475883848
c475881146	7	53.5	1:2:1	37:70:33	0	0.23	2	-	aa:ab:bb	14	27487573	RosBREEDSNP_SNP_GA_27487573_Lg14_01213_MAF30_1647799_exon1	475881146
c475879398	7	54.502	1:2:1	38:70:32	0	0.51	2	-	aa:ab:bb	9	9982432	RosBREEDSNP_SNP_GA_9982432_Lg9_02031_MAF10_MDP0000277628_exon1	475879398
b475876859	7	59.148	1:1	72:68	0	0.11	1	-	aa:ab	1	26714279	RosBREEDSNP_SNP_GA_26714279_Lg1_01228_MAF40_1626564_exon5	475876859
a475878936	7	62.041	1:1	74:66	0	0.46	1	-	ab:aa	7	26231142	RosBREEDSNP_SNP_AC_26231142_Lg7_01516_MAF20_901175_exon2	475878936
b475876091	7	62.483	1:1	68:72	0	0.11	1	-	aa:ab	7	26507937	RosBREEDSNP_SNP_TC_26507937_Lg7_54616_MAF30_54616_exon1	475876091
c475883425	7	66.12	1:2:1	38:71:31	0	0.73	2	-	aa:ab:bb	1	30446117	RosBREEDSNP_SNP_TC_30446117_Lg1_00782_MAF10_679939_exon1	475883425
c5051543	7	70.32	1:2:1	38:69:33	0	0.39	2	-	aa:ab:bb	n/a	n/a	Pear_Bartlett_RosBREEDSNP_SNP_CT_162_5051543	n/a
a5138036	7	70.532	1:1	76:64	0	1.03	1	-	ab:aa	n/a	n/a	Pear_Bartlett_RosBREEDSNP_SNP_CT_381_5138036	n/a
aFFRJ0CP02D9PSM	7	71.568	1:1	76:64	0	1.03	1	-	ab:aa	n/a	n/a	FFRJ0CP02D9PSM_143	n/a
a3657329	7	77.061	1:1	64:76	0	1.03	1	-	ab:aa	n/a	n/a	Pear_Bartlett_RosBREEDSNP_SNP_GA_382_3657329	n/a
b5109742	8	2.561	1:1	70:70	0	0	1	-	aa:ab	n/a	n/a	Pear_Bartlett_RosBREEDSNP_SNP_TC_215_5109742	n/a
b475878979	8	12.075	1:1	78:62	0	1.83	1	-	aa:ab	8	5166014	RosBREEDSNP_SNP_CT_5166014_Lg8_01378_MAF30_1645550_exon1	475878979
c475878975	8	12.346	1:2:1	34:74:32	0	0.51	2	-	aa:ab:bb	8	5120857	RosBREEDSNP_SNP_TC_5120857_Lg8_01378_MAF50_29486_exon1	475878975
c5090797	8	15.235	1:2:1	36:71:32	1	0.29	2	-	aa:ab:bb	n/a	n/a	Pear_Bartlett_RosBREEDSNP_SNP_TC_1031_5090797	n/a
c475878807	8	16.198	1:2:1	40:69:31	0	1.19	2	-	aa:ab:bb	7	5817927	RosBREEDSNP_SNP_AC_5817927_Lg7_00658_MAF50_1685505_exon1	475878807
c475879041	8	17.786	1:2:1	34:74:32	0	0.51	2	-	aa:ab:bb	8	10562520	RosBREEDSNP_SNP_CT_10562520_Lg8_snpCO066276_MAF50_MDP0000751527_exon3	475879041
a475879959	8	19.722	1:1	67:73	0	0.26	1	-	ab:aa	10	33541820	RosBREEDSNP_SNP_GA_33541820_Lg10_01683_MAF10_MDP0000744586_exon2	475879959
a475879058	8	21.196	1:1	65:75	0	0.71	1	-	ab:aa	8	12969881	RosBREEDSNP_SNP_CT_12969881_Lg8_01132_MAF30_8636_exon1	475879058
b475879068	8	22.729	1:1	72:68	0	0.11	1	-	aa:ab	8	13741742	RosBREEDSNP_SNP_GA_13741742_Lg8_RosCOS256_MAF30_70071_exon1	475879068
b475879067	8	24.119	1:1	68:72	0	0.11	1	-	aa:ab	8	13739176	RosBREEDSNP_SNP_TC_13739176_Lg8_RosCOS256_MAF30_MDP0000312450_exon2	475879067
b475879655	8	24.793	1:1	71:69	0	0.03	1	-	aa:ab	10	8522809	RosBREEDSNP_SNP_TG_8522809_Lg10_00260_MAF40_483111_exon1	475879655
c475878074	8	25.1	1:2:1	30:68:42	0	2.17	2	-	aa:ab:bb	4	22820602	RosBREEDSNP_SNP_TC_22820602_Lg4_02025_MAF10_MDP0000185953_exon1	475878074
b475879986	8	26.182	1:1	70:70	0	0	1	-	aa:ab	10	36587120	RosBREEDSNP_SNP_TC_36587120_Lg10_01761_MAF40_274852_exon1	475879986
a475878533	8	29.163	1:1	83:57	0	4.83	1	*	ab:aa	6	5292763	RosBREEDSNP_SNP_GT_5292763_Lg6_RosCOS1410_MAF10_MDP0000794927_exon1	475878533
b5112755	8	30.164	1:1	66:74	0	0.46	1	-	aa:ab	n/a	n/a	Pear_Bartlett_RosBREEDSNP_SNP_GA_303_5112755	n/a
b475879089	8	32.285	1:1	73:67	0	0.26	1	-	aa:ab	8	16551314	RosBREEDSNP_SNP_TC_16551314_Lg8_02022_MAF30_MDP0000568367_exon1	475879089
b475879096	8	32.285	1:1	73:67	0	0.26	1	-	aa:ab	8	16650610	RosBREEDSNP_SNP_TC_16650610_Lg8_01768_MAF50_MDP0000377353_exon2	475879096
c475879104	8	35.038	1:2:1	42:65:33	0	1.87	2	-	aa:ab:bb	8	17374441	RosBREEDSNP_SNP_CT_17374441_Lg8_01370_MAF40_MDP0000395942_exon5	475879104
c475879100	8	35.396	1:2:1	33:67:40	0	0.96	2	-	aa:ab:bb	8	17359704	RosBREEDSNP_SNP_GA_17359704_Lg8_01370_MAF50_MDP0000284300_exon4	475879100
a475879714	8	37.53	1:1	64:76	0	1.03	1	-	ab:aa	10	13058388	RosBREEDSNP_SNP_AG_13058388_Lg10_RosCOS724_MAF50_MDP0000598951_exon1	475879714
a475879112	8	38.687	1:1	63:77	0	1.4	1	-	ab:aa	8	19611947	RosBREEDSNP_SNP_GA_19611947_Lg8_00862_MAF20_522521_exon1	475879112
a475879165	8	41.064	1:1	63:72	5	0.6	1	-	ab:aa	8	25196746	RosBREEDSNP_SNP_GA_25196746_Lg8_01598_MAF50_526504_exon4	475879165
a475879143	8	41.312	1:1	63:77	0	1.4	1	-	ab:aa	8	22580590	RosBREEDSNP_SNP_GA_22580590_Lg8_01479_MAF50_MDP0000308808_exon1	475879143
a475882884	8	41.312	1:1	63:77	0	1.4	1	-	ab:aa	8	20062692	GDsnp00311	475882884
a475876352	8	41.312	1:1	77:63	0	1.4	1	-	ab:aa	12	28378785	RosBREEDSNP_SNP_AG_28378785_Lg12_12122_MAF40_12122_exon1	475876352
a475879164	8	41.33	1:1	63:75	2	1.04	1	-	ab:aa	8	25194345	RosBREEDSNP_SNP_TC_25194345_Lg8_01598_MAF20_521738_exon1	475879164
a475882891	8	41.397	1:1	73:63	4	0.74	1	-	ab:aa	8	25196549	GDsnp01598	475882891
a475879132	8	41.527	1:1	64:75	1	0.87	1	-	ab:aa	8	22216481	RosBREEDSNP_SNP_GA_22216481_Lg8_01148_MAF20_MDP0000228182_exon3	475879132
a475879152	8	41.66	1:1	76:64	0	1.03	1	-	ab:aa	8	23774839	RosBREEDSNP_SNP_CT_23774839_Lg8_00157_MAF30_108043_exon1	475879152
a475880525	8	42.175	1:1	78:62	0	1.83	1	-	ab:aa	12	28743645	RosBREEDSNP_SNP_AG_28743645_Lg12_RosCOS3117_MAF40_MDP0000542342_exon1	475880525
a475880530	8	42.29	1:1	62:72	6	0.75	1	-	ab:aa	12	28774744	RosBREEDSNP_SNP_AG_28774744_Lg12_RosCOS3117_MAF30_1648278_exon2	475880530
a475876089	8	42.9	1:1	63:77	0	1.4	1	-	ab:aa	7	22460510	RosBREEDSNP_SNP_AC_22460510_Lg7_71073__71073_exon1	475876089
a475879134	8	43.118	1:1	76:64	0	1.03	1	-	ab:aa	8	22222367	RosBREEDSNP_SNP_CT_22222367_Lg8_01148_MAF20_MDP0000296798_exon10	475879134
c475876087	8	43.729	1:2:1	37:79:24	0	4.73	2	-	aa:ab:bb	7	22460297	RosBREEDSNP_SNP_CT_22460297_Lg7_71073_MAF20_71073_exon1	475876087
b475880923	8	48.789	1:1	76:64	0	1.03	1	-	aa:ab	13	25477462	RosBREEDSNP_SNP_GA_25477462_Lg13_00164_MAF30_MDP0000728942_exon1	475880923
c475881596	8	49.567	3:1	102:38	0	0.34	1	-	a_:bb	15	44311702	RosBREEDSNP_SNP_GA_44311702_Lg15_01687_MAF30_1685405_exon1	475881596
c475876768	8	51.427	1:2:1	40:63:37	0	1.53	2	-	aa:ab:bb	1	16628559	RosBREEDSNP_SNP_TC_16628559_Lg1_02538_MAF40_MDP0000495165_exon1	475876768
b475883046	8	57.95	1:1	75:65	0	0.71	1	-	aa:ab	15	49286326	RosBREEDSNP_SNP_GA_49286326_Lg15_01707_MAF40_390435_exon1	475883046
c5071830	8	59.761	1:2:1	32:72:36	0	0.34	2	-	aa:ab:bb	n/a	n/a	Pear_Bartlett_RosBREEDSNP_SNP_AG_950_5071830	n/a
a475882900	8	60.515	1:1	79:61	0	2.31	1	-	ab:aa	8	31508625	GDsnp00246	475882900
b475881219	8	61.271	1:1	74:66	0	0.46	1	-	aa:ab	14	33137250	RosBREEDSNP_SNP_GT_33137250_Lg14_00023_MAF50_776045_exon1	475881219
c475882902	8	61.962	1:2:1	36:69:35	0	0.04	2	-	aa:ab:bb	8	35078923	GDsnp00299	475882902
c475879227	9	0	1:2:1	33:74:33	0	0.46	2	-	aa:ab:bb	9	376810	RosBREEDSNP_SNP_CA_376810_Lg9_01189_MAF40_747730_exon1	475879227
c475879250	9	3.847	1:2:1	32:77:30	1	1.68	2	-	aa:ab:bb	9	998345	RosBREEDSNP_SNP_CA_998345_Lg9_01328_MAF50_813727_exon1	475879250
bFFRJ0CP02DN2YW	9	7.053	1:1	62:78	0	1.83	1	-	aa:ab	n/a	n/a	FFRJ0CP02DN2YW_251	n/a
a475879261	9	7.192	1:1	60:80	0	2.86	1	-	ab:aa	9	1405140	RosBREEDSNP_SNP_AG_1405140_Lg9_01339_MAF50_MDP0000484463_exon1	475879261
a475879265	9	7.192	1:1	80:60	0	2.86	1	-	ab:aa	9	1451072	RosBREEDSNP_SNP_CT_1451072_Lg9_01339_MAF20_652059_exon2	475879265
a475879276	9	7.192	1:1	80:60	0	2.86	1	-	ab:aa	9	1790459	RosBREEDSNP_SNP_CA_1790459_Lg9_00169_MAF10_1628909_exon8	475879276
a475883559	9	9.353	1:1	59:80	1	3.17	1	-	ab:aa	9	2364606	RosBREEDSNP_SNP_TG_2364606_Lg9_02134_MAF30_MDP0000390865_exon1	475883559
a475876160	9	9.366	1:1	59:81	0	3.46	1	-	ab:aa	9	2249956	RosBREEDSNP_SNP_AG_2249956_Lg9_95072_MAF20_95072_exon1	475876160
a475879286	9	9.651	1:1	60:80	0	2.86	1	-	ab:aa	9	2311570	RosBREEDSNP_SNP_AG_2311570_Lg9_02134_MAF20_MDP0000218391_exon3	475879286
b475879285	9	10.663	1:1	61:79	0	2.31	1	-	aa:ab	9	2052479	RosBREEDSNP_SNP_AC_2052479_Lg9_01573_MAF10_516777_exon1	475879285
c475883293	9	12.051	1:2:1	32:84:24	0	6.51	2	*	aa:ab:bb	9	3036440	RosBREEDSNP_SNP_CT_3036440_Lg9_00679_MAF30_462560_exon1	475883293
a475879300	9	13.182	1:1	54:86	0	7.31	1	**	ab:aa	9	3077900	RosBREEDSNP_SNP_TC_3077900_Lg9_00679_MAF50_MDP0000252227_exon11	475879300
a475880118	9	15.217	1:1	50:88	2	10.46	1	***	ab:aa	11	9980877	RosBREEDSNP_SNP_TG_9980877_Lg11_RosCOS3333_MAF20_MDP0000196079_exon2	475880118
c475878326	9	15.306	3:1	122:18	0	11.01	1	***	a_:bb	5	15499840	RosBREEDSNP_SNP_GA_15499840_Lg5_01616_MAF10_MDP0000416441_exon2	475878326
a475879304	9	15.737	1:1	52:88	0	9.26	1	***	ab:aa	9	3730213	RosBREEDSNP_SNP_AG_3730213_Lg9_00605_MAF50_MDP0000205248_exon4	475879304
c475882916	9	17.101	1:2:1	0:112:28	0	61.6	2	***	aa:ab:bb	9	5981649	GDsnp01603	475882916
b475882913	9	18.857	1:1	60:79	1	2.6	1	-	aa:ab	9	3767511	GDsnp00605	475882913
b475879318	9	22.2	1:1	64:76	0	1.03	1	-	aa:ab	9	4461663	RosBREEDSNP_SNP_AG_4461663_Lg9_RosCOS1285_MAF30_1687591_exon3	475879318
a475879332	9	23.055	1:1	56:84	0	5.6	1	*	ab:aa	9	5391429	RosBREEDSNP_SNP_TC_5391429_Lg9_00514_MAF30_502274_exon1	475879332
c475879328	9	24.002	3:1	112:28	0	1.87	1	-	a_:bb	9	5372070	RosBREEDSNP_SNP_TG_5372070_Lg9_00514_MAF20_1646977_exon3	475879328
c475878870	9	25.867	1:2:1	30:81:29	0	3.47	2	-	aa:ab:bb	7	11377339	RosBREEDSNP_SNP_GA_11377339_Lg7_02293_MAF10_829562_exon1	475878870
c475878385	9	25.887	3:1	111:29	0	1.37	1	-	a_:bb	5	24383524	RosBREEDSNP_SNP_TC_24383524_Lg5_AT11_MAF10_MDP0000284524_exon3	475878385
c475879380	9	26.952	3:1	109:31	0	0.61	1	-	a_:bb	9	7705858	RosBREEDSNP_SNP_GA_7705858_Lg9_01858_MAF30_MDP0000294257_exon4	475879380
c5102531	9	27.501	1:2:1	31:79:30	0	2.33	2	-	aa:ab:bb	n/a	n/a	Pear_Bartlett_RosBREEDSNP_SNP_CT_220_5102531	n/a
c475879367	9	27.607	1:2:1	32:78:30	0	1.89	2	-	aa:ab:bb	9	7597169	RosBREEDSNP_SNP_TG_7597169_Lg9_00893_MAF40_87914_exon1	475879367
c475879388	9	28.974	1:2:1	33:76:31	0	1.09	2	-	aa:ab:bb	9	8267478	RosBREEDSNP_SNP_GA_8267478_Lg9_00337_MAF30_250085_exon1	475879388
b5111760	9	29.294	1:1	56:84	0	5.6	1	*	aa:ab	n/a	n/a	Pear_Bartlett_RosBREEDSNP_SNP_TC_286_5111760	n/a
a475881442	9	30.335	1:1	62:78	0	1.83	1	-	ab:aa	15	15772962	RosBREEDSNP_SNP_AG_15772962_Lg15_00273_MAF20_MDP0000297167_exon8	475881442
c475878833	9	31.753	1:2:1	36:75:29	0	1.41	2	-	aa:ab:bb	7	7942617	RosBREEDSNP_SNP_TC_7942617_Lg7_02619_MAF20_MDP0000256195_exon4	475878833
b475883738	9	32.859	1:1	84:56	0	5.6	1	*	aa:ab	15	27071636	RosBREEDSNP_SNP_AC_27071636_Lg15_02084_MAF30_187884_exon1	475883738
b475879415	9	35.198	1:1	83:57	0	4.83	1	*	aa:ab	9	11737183	RosBREEDSNP_SNP_TC_11737183_Lg9_01755_MAF50_289100_exon2	475879415
a475878927	9	41.352	1:1	62:78	0	1.83	1	-	ab:aa	7	25406066	RosBREEDSNP_SNP_CT_25406066_Lg7_02291_MAF30_242390_exon2	475878927
c475879431	9	42.787	1:2:1	41:74:25	0	4.11	2	-	aa:ab:bb	9	14340401	RosBREEDSNP_SNP_AG_14340401_Lg9_02046_MAF40_MDP0000444322_exon1	475879431
c475876636	9	49.649	1:2:1	38:76:26	0	3.09	2	-	aa:ab:bb	17	25289304	RosBREEDSNP_SNP_GA_25289304_Lg17_32736_MAF20_32736_exon1	475876636
a5101556	9	53.61	1:1	53:87	0	8.26	1	***	ab:aa	n/a	n/a	Pear_Bartlett_RosBREEDSNP_SNP_GT_1913_5101556	n/a
a475876843	9	54.235	1:1	53:87	0	8.26	1	***	ab:aa	1	25678674	RosBREEDSNP_SNP_CT_25678674_Lg1_00087_MAF20_MDP0000397231_exon1	475876843
b475876433	9	54.321	1:1	70:70	0	0	1	-	aa:ab	13	34564727	RosBREEDSNP_SNP_AG_34564727_Lg13_MDP0000128682__MDP0000128682_exon1	475876433
a475876850	9	54.632	1:1	54:86	0	7.31	1	**	ab:aa	1	25741771	RosBREEDSNP_SNP_CT_25741771_Lg1_00087_MAF50_MDP0000240636_exon1	475876850
c475879470	9	55.434	1:2:1	25:75:38	2	3.49	2	-	aa:ab:bb	9	19818743	RosBREEDSNP_SNP_CA_19818743_Lg9_02460_MAF50_MDP0000747574_exon2	475879470
a475879517	9	55.443	1:1	55:85	0	6.43	1	*	ab:aa	9	29781241	RosBREEDSNP_SNP_AG_29781241_Lg9_00467_MAF40_MDP0000508369_exon2	475879517
b475883259	9	55.759	1:1	55:83	2	5.68	1	*	aa:ab	7	831641	RosBREEDSNP_SNP_AG_831641_Lg7_01172_MAF30_1633901_exon1	475883259
c475879471	9	55.891	1:2:1	25:78:37	0	3.89	2	-	aa:ab:bb	9	19970380	RosBREEDSNP_SNP_CT_19970380_Lg9_02100_MAF20_1681805_exon1	475879471
b475880938	9	57.174	1:1	69:70	1	0.01	1	-	aa:ab	13	32835665	RosBREEDSNP_SNP_TG_32835665_Lg13_02890_MAF50_MDP0000445994_exon1	475880938
b475879496	9	57.328	1:1	54:86	0	7.31	1	**	aa:ab	9	24208118	RosBREEDSNP_SNP_GT_24208118_Lg9_00053_MAF40_1659260_exon1	475879496
b475883210	9	57.328	1:1	54:86	0	7.31	1	**	aa:ab	9	21623475	RosBREEDSNP_SNP_CA_21623475_Lg9_02230_MAF40_1683198_exon1	475883210
a475882932	9	57.708	1:1	69:71	0	0.03	1	-	ab:aa	9	20013404	GDsnp02100	475882932
c475882234	9	58.006	3:1	108:32	0	0.34	1	-	a_:bb	17	25466366	RosBREEDSNP_SNP_CT_25466366_Lg17_01467_MAF30_651806_exon1	475882234
b7022178	9	60.461	1:1	67:73	0	0.26	1	-	aa:ab	8	7022178	RosBREED_RosBREEDSNP_SNP_CT_7022178_Lg8	n/a
b475881469	9	60.665	1:1	59:80	1	3.17	1	-	aa:ab	15	19023204	RosBREEDSNP_SNP_TC_19023204_Lg15_01838_MAF30_MDP0000526640_exon2	475881469
c475879542	9	65.052	1:2:1	31:63:45	1	4.04	2	-	aa:ab:bb	9	32549950	RosBREEDSNP_SNP_TC_32549950_Lg9_01066_MAF30_MDP0000275261_exon10	475879542
a475879556	9	65.517	1:1	74:66	0	0.46	1	-	ab:aa	9	32851678	RosBREEDSNP_SNP_TC_32851678_Lg9_MYB10_MAF20_MDP0000573302_exon2	475879556
b475879560	9	66.671	1:1	74:66	0	0.46	1	-	aa:ab	9	33061238	RosBREEDSNP_SNP_TG_33061238_Lg9_01200_MAF50_376336_exon2	475879560
c475879224	9	69.751	3:1	97:43	0	2.44	1	-	a_:bb	8	35078781	RosBREEDSNP_SNP_CT_35078781_Lg8_00299_MAF30_1686857_exon1	475879224
a475880568	9	70.609	1:1	60:72	8	1.09	1	-	ab:aa	12	31149185	RosBREEDSNP_SNP_AG_31149185_Lg12_01759_MAF50_1631167_exon2	475880568
b5078744	9	70.747	1:1	58:82	0	4.11	1	*	aa:ab	n/a	n/a	Pear_Bartlett_RosBREEDSNP_SNP_GA_298_5078744	n/a
c475881232	10	0	3:1	121:19	0	9.75	1	***	a_:bb	15	579463	RosBREEDSNP_SNP_AG_579463_Lg15_00349_MAF30_1655727_exon5	475881232
c475879591	10	8.436	1:2:1	34:71:35	0	0.04	2	-	aa:ab:bb	10	829546	RosBREEDSNP_SNP_CT_829546_Lg10_00106_MAF40_332480_exon1	475879591
c5095476	10	10.221	1:2:1	35:70:35	0	0	2	-	aa:ab:bb	n/a	n/a	Pear_Bartlett_RosBREEDSNP_SNP_GA_253_5095476	n/a
c475879618	10	12.165	1:2:1	34:71:35	0	0.04	2	-	aa:ab:bb	10	2436431	RosBREEDSNP_SNP_TC_2436431_Lg10_01909_MAF40_MDP0000381010_exon1	475879618
c5085563	10	12.67	3:1	106:34	0	0.04	1	-	a_:bb	n/a	n/a	Pear_Bartlett_RosBREEDSNP_SNP_AG_211_5085563	n/a
a475880571	10	12.856	1:1	66:72	2	0.26	1	-	ab:aa	12	31162577	RosBREEDSNP_SNP_CA_31162577_Lg12_01759_MAF40_MDP0000275933_exon3	475880571
a475879643	10	17.547	1:1	73:67	0	0.26	1	-	ab:aa	10	4013035	RosBREEDSNP_SNP_TC_4013035_Lg10_01810_MAF30_MDP0000256461_exon3	475879643
b475879654	10	21.381	1:1	79:61	0	2.31	1	-	aa:ab	10	7199471	RosBREEDSNP_SNP_GA_7199471_Lg10_02051_MAF40_MDP0000169672_exon2	475879654
c475879650	10	21.586	1:2:1	37:72:31	0	0.63	2	-	aa:ab:bb	10	7121587	RosBREEDSNP_SNP_CT_7121587_Lg10_02051_MAF30_MDP0000599316_exon1	475879650
c475879668	10	22.836	1:2:1	37:74:29	0	1.37	2	-	aa:ab:bb	10	9388261	RosBREEDSNP_SNP_CT_9388261_Lg10_00875_MAF20_MDP0000180840_exon1	475879668
c475879674	10	27.252	1:2:1	38:68:34	0	0.34	2	-	aa:ab:bb	10	10702352	RosBREEDSNP_SNP_GT_10702352_Lg10_01867_MAF20_591133_exon1	475879674
a5091955	10	30.172	1:1	77:63	0	1.4	1	-	ab:aa	n/a	n/a	Pear_Bartlett_RosBREEDSNP_SNP_AG_218_5091955	n/a
c475879687	10	31.04	1:2:1	31:73:36	0	0.61	2	-	aa:ab:bb	10	11955594	RosBREEDSNP_SNP_TC_11955594_Lg10_CXE1_MAF20_MDP0000119954_exon3	475879687
c475876765	10	34.441	3:1	108:32	0	0.34	1	-	a_:bb	1	16605968	RosBREEDSNP_SNP_TC_16605968_Lg1_02538_MAF20_1649659_exon1	475876765
c5060333	10	35.311	1:2:1	39:66:35	0	0.69	2	-	aa:ab:bb	n/a	n/a	Pear_Bartlett_RosBREEDSNP_SNP_AG_222_5060333	n/a
c475881514	10	35.974	1:2:1	35:70:35	0	0	2	-	aa:ab:bb	15	25209921	RosBREEDSNP_SNP_CT_25209921_Lg15_RosCOS588_MAF30_MDP0000689709_exon1	475881514
c475880287	10	36.179	1:2:1	35:69:36	0	0.04	2	-	aa:ab:bb	11	34196762	RosBREEDSNP_SNP_AC_34196762_Lg11_02910_MAF30_MDP0000718803_exon2	475880287
c475879725	10	37.413	1:2:1	35:69:36	0	0.04	2	-	aa:ab:bb	10	13793112	RosBREEDSNP_SNP_AG_13793112_Lg10_snpEG631376_MAF30_MDP0000252318_exon4	475879725
c475879741	10	43.606	1:2:1	33:72:35	0	0.17	2	-	aa:ab:bb	10	14692206	RosBREEDSNP_SNP_TC_14692206_Lg10_01267_MAF50_MDP0000639673_exon3	475879741
c475882309	10	46.066	1:2:1	32:75:33	0	0.73	2	-	aa:ab:bb	10	16714769	GDsnp01710	475882309
c475876931	10	46.575	1:2:1	32:76:32	0	1.03	2	-	aa:ab:bb	1	34251015	RosBREEDSNP_SNP_CT_34251015_Lg1_01678_MAF30_MDP0000189607_exon2	475876931
b475879787	10	51.208	1:1	72:66	2	0.26	1	-	aa:ab	10	18510791	RosBREEDSNP_SNP_CA_18510791_Lg10_01832_MAF30_1622972_exon5	475879787
c475879808	10	57.207	1:2:1	31:79:30	0	2.33	2	-	aa:ab:bb	10	20822717	RosBREEDSNP_SNP_CA_20822717_Lg10_PG_MAF30_1667167_exon2	475879808
b475876243	10	74.967	1:1	77:62	1	1.62	1	-	aa:ab	10	36033314	RosBREEDSNP_SNP_AG_36033314_Lg10_186429_MAF40_186429_exon1	475876243
b475882322	10	78.593	1:1	65:75	0	0.71	1	-	aa:ab	10	29921947	GDsnp00346	475882322
b475878223	10	81.279	1:1	73:67	0	0.26	1	-	aa:ab	5	6795870	RosBREEDSNP_SNP_CT_6795870_Lg5_00238_MAF30_1682361_exon4	475878223
b475879901	10	81.279	1:1	73:67	0	0.26	1	-	aa:ab	10	30214912	RosBREEDSNP_SNP_GA_30214912_Lg10_00734_MAF20_1651709_exon1	475879901
b5101708	10	87.371	1:1	70:68	2	0.03	1	-	aa:ab	n/a	n/a	Pear_Bartlett_RosBREEDSNP_SNP_GA_283_5101708	n/a
b475879713	10	89.441	1:1	68:67	5	0.01	1	-	aa:ab	10	13051232	RosBREEDSNP_SNP_TC_13051232_Lg10_RosCOS724_MAF10_806797_exon1	475879713
c475879967	10	91.305	1:2:1	33:75:32	0	0.73	2	-	aa:ab:bb	10	34958317	RosBREEDSNP_SNP_AC_34958317_Lg10_00258_MAF20_MDP0000125820_exon3	475879967
c5113807	10	92.065	3:1	101:39	0	0.61	1	-	a_:bb	n/a	n/a	Pear_Bartlett_RosBREEDSNP_SNP_CA_491_5113807	n/a
b475878161	10	92.248	1:1	72:68	0	0.11	1	-	aa:ab	5	2409387	RosBREEDSNP_SNP_CT_2409387_Lg5_02457_MAF40_1665658_exon2	475878161
c475877725	10	93.094	1:2:1	30:78:32	0	1.89	2	-	aa:ab:bb	3	27687938	RosBREEDSNP_SNP_TC_27687938_Lg3_00607_MAF30_605396_exon1	475877725
c475877726	10	93.094	1:2:1	30:78:32	0	1.89	2	-	aa:ab:bb	3	27691074	RosBREEDSNP_SNP_GA_27691074_Lg3_00607_MAF50_380398_exon1	475877726
b475880015	11	1.7	1:1	67:73	0	0.26	1	-	aa:ab	11	480323	RosBREEDSNP_SNP_CA_480323_Lg11_01480_MAF40_1652429_exon1	475880015
c475881562	11	3.2	1:2:1	43:67:30	0	2.67	2	-	aa:ab:bb	15	30978430	RosBREEDSNP_SNP_GT_30978430_Lg15_RosCOS444_MAF10_MDP0000263390_exon6	475881562
c475881555	11	3.4	1:2:1	43:68:29	0	2.91	2	-	aa:ab:bb	15	30914007	RosBREEDSNP_SNP_GT_30914007_Lg15_RosCOS444_MAF30_MDP0000611785_exon1	475881555
c475881546	11	4.3	3:1	97:43	0	2.44	1	-	a_:bb	15	28678775	RosBREEDSNP_SNP_TC_28678775_Lg15_02592_MAF20_MDP0000161195_exon1	475881546
a475880030	11	5.9	1:1	68:72	0	0.11	1	-	ab:aa	11	3433852	RosBREEDSNP_SNP_GA_3433852_Lg11_01167_MAF40_42738_exon1	475880030
c475880031	11	7.2	1:2:1	30:71:39	0	1.19	2	-	aa:ab:bb	11	3436048	RosBREEDSNP_SNP_AG_3436048_Lg11_01167_MAF10_476534_exon1	475880031
c475879452	11	10.9	1:2:1	26:72:42	0	3.77	2	-	aa:ab:bb	9	16990033	RosBREEDSNP_SNP_CT_16990033_Lg9_01648_MAF10_MDP0000222742_exon1	475879452
c475880040	11	10.9	1:2:1	26:71:42	1	3.75	2	-	aa:ab:bb	11	4471268	RosBREEDSNP_SNP_GA_4471268_Lg11_01165_MAF50_MDP0000136407_exon3	475880040
c5148102	11	11.6	3:1	113:27	0	2.44	1	-	a_:bb	n/a	n/a	Pear_Bartlett_RosBREEDSNP_SNP_GA_173_5148102	n/a
c475877539	11	13.4	3:1	100:40	0	0.95	1	-	a_:bb	3	4828642	RosBREEDSNP_SNP_CA_4828642_Lg3_00276_MAF10_1650518_exon1	475877539
c475880073	11	16.6	3:1	100:40	0	0.95	1	-	a_:bb	11	6555653	RosBREEDSNP_SNP_TG_6555653_Lg11_00621_MAF10_MDP0000568382_exon1	475880073
c475880081	11	16.6	1:2:1	25:74:40	1	3.82	2	-	aa:ab:bb	11	6749212	RosBREEDSNP_SNP_CT_6749212_Lg11_01788_MAF10_1680903_exon1	475880081
b475880071	11	17.6	1:1	76:64	0	1.03	1	-	aa:ab	11	6507628	RosBREEDSNP_SNP_TC_6507628_Lg11_00621_MAF50_529455_exon1	475880071
b475880078	11	17.6	1:1	76:64	0	1.03	1	-	aa:ab	11	6697510	RosBREEDSNP_SNP_AG_6697510_Lg11_01788_MAF30_1668595_exon1	475880078
c475882690	11	17.8	3:1	117:23	0	5.49	1	*	a_:bb	3	6580215	GDsnp01921	475882690
a475880077	11	18	1:1	76:64	0	1.03	1	-	ab:aa	11	6690536	RosBREEDSNP_SNP_TG_6690536_Lg11_01788_MAF30_339902_exon2	475880077
c475882341	11	18.2	1:2:1	43:71:25	1	4.73	2	-	aa:ab:bb	11	7175511	GDsnp01483	475882341
c475883011	11	18.5	3:1	115:25	0	3.81	1	-	a_:bb	2	11790983	RosBREEDSNP_SNP_CT_11790983_Lg2_00614_MAF10_247328_exon1	475883011
a475882342	11	22	1:1	76:64	0	1.03	1	-	ab:aa	11	8448275	GDsnp00185	475882342
c475880098	11	22.4	1:2:1	27:71:42	0	3.24	2	-	aa:ab:bb	11	8451493	RosBREEDSNP_SNP_AG_8451493_Lg11_00185_MAF50_1646131_exon1	475880098
b475879733	11	23	1:1	60:80	0	2.86	1	-	aa:ab	10	14065734	RosBREEDSNP_SNP_AG_14065734_Lg10_ERS1_MAF30_1641299_exon1	475879733
a475876689	11	25.3	1:1	59:81	0	3.46	1	-	ab:aa	1	10421935	RosBREEDSNP_SNP_AG_10421935_Lg1_RosCOS3195_MAF20_411069_exon1	475876689
c475880117	11	28.7	1:2:1	30:70:40	0	1.43	2	-	aa:ab:bb	11	9976495	RosBREEDSNP_SNP_TC_9976495_Lg11_RosCOS3333_MAF20_1653958_exon1	475880117
c475877607	11	31.8	1:2:1	32:68:40	0	1.03	2	-	aa:ab:bb	3	9957437	RosBREEDSNP_SNP_CT_9957437_Lg3_01990_MAF20_372091_exon1	475877607
c475880125	11	32.9	1:2:1	34:67:39	0	0.61	2	-	aa:ab:bb	11	10602307	RosBREEDSNP_SNP_GA_10602307_Lg11_00254_MAF10_MDP0000591409_exon1	475880125
c475880133	11	34.9	1:2:1	38:65:37	0	0.73	2	-	aa:ab:bb	11	11567504	RosBREEDSNP_SNP_GT_11567504_Lg11_02309_MAF40_915969_exon1	475880133
c475880137	11	34.9	1:2:1	37:65:38	0	0.73	2	-	aa:ab:bb	11	11585696	RosBREEDSNP_SNP_CT_11585696_Lg11_02309_MAF30_1668440_exon2	475880137
a5133492	11	41.1	1:1	74:66	0	0.46	1	-	ab:aa	n/a	n/a	Pear_Bartlett_RosBREEDSNP_SNP_CT_401_5133492	n/a
a475880174	11	43.2	1:1	66:74	0	0.46	1	-	ab:aa	11	13676595	RosBREEDSNP_SNP_CT_13676595_Lg11_RosCOS2909_MAF40_1653132_exon3	475880174
c475880926	11	44.1	1:2:1	37:67:36	0	0.27	2	-	aa:ab:bb	13	26252739	RosBREEDSNP_SNP_TC_26252739_Lg13_02452_MAF30_MDP0000212353_exon6	475880926
c475880927	11	44.1	1:2:1	39:64:37	0	1.09	2	-	aa:ab:bb	13	26256422	RosBREEDSNP_SNP_TC_26256422_Lg13_02452_MAF20_MDP0000212353_exon3	475880927
a5090421	11	45.6	1:1	73:67	0	0.26	1	-	ab:aa	n/a	n/a	Pear_Bartlett_RosBREEDSNP_SNP_TC_242_5090421	n/a
a475877704	11	46.4	1:1	67:73	0	0.26	1	-	ab:aa	3	24565225	RosBREEDSNP_SNP_CT_24565225_Lg3_RosCOS430_MAF20_1659609_exon2	475877704
c475876421	11	46.4	1:2:1	37:67:36	0	0.27	2	-	aa:ab:bb	13	27126226	RosBREEDSNP_SNP_TC_27126226_Lg13_MDP0000716623_MAF50_MDP0000716623_exon1	475876421
a475878985	11	47	1:1	70:70	0	0	1	-	ab:aa	8	6269014	RosBREEDSNP_SNP_CT_6269014_Lg8_RosCOS1254_MAF40_MDP0000155792_exon1	475878985
a475876415	11	47	1:1	70:69	1	0.01	1	-	ab:aa	13	27018761	RosBREEDSNP_SNP_AC_27018761_Lg13_MDP0000163961__MDP0000163961_exon1	475876415
a5053509	11	47	1:1	70:70	0	0	1	-	ab:aa	n/a	n/a	Pear_Bartlett_RosBREEDSNP_SNP_GA_231_5053509	n/a
b475882358	11	47.3	1:1	66:74	0	0.46	1	-	aa:ab	11	24599813	GDsnp02407	475882358
a475876414	11	47.3	1:1	69:71	0	0.03	1	-	ab:aa	13	27018760	RosBREEDSNP_SNP_AG_27018760_Lg13_MDP0000163961_MAF10_MDP0000163961_exon1	475876414
a475880206	11	48.6	1:1	68:72	0	0.11	1	-	ab:aa	11	22731798	RosBREEDSNP_SNP_CT_22731798_Lg11_00743_MAF10_MDP0000573656_exon1	475880206
a5073880	11	53.4	1:1	62:77	1	1.62	1	-	ab:aa	n/a	n/a	Pear_Bartlett_RosBREEDSNP_SNP_AG_210_5073880	n/a
b475876282	11	53.9	1:1	72:68	0	0.11	1	-	aa:ab	11	26508831	RosBREEDSNP_SNP_AG_26508831_Lg11_138333_MAF20_138333_exon1	475876282
b475876281	11	54.5	1:1	72:68	0	0.11	1	-	aa:ab	11	26508753	RosBREEDSNP_SNP_GA_26508753_Lg11_138333_MAF40_138333_exon1	475876281
b475882361	11	54.5	1:1	70:70	0	0	1	-	aa:ab	11	28409419	GDsnp02800	475882361
b475880232	11	55.5	1:1	64:76	0	1.03	1	-	aa:ab	11	28449600	RosBREEDSNP_SNP_TC_28449600_Lg11_02800_MAF30_MDP0000571011_exon1	475880232
b475882363	11	56.6	1:1	72:68	0	0.11	1	-	aa:ab	11	29787468	GDsnp00662	475882363
b475881043	11	57.4	1:1	66:74	0	0.46	1	-	aa:ab	14	11372671	RosBREEDSNP_SNP_GA_11372671_Lg14_02214_MAF20_MDP0000286281_exon6	475881043
b475880262	11	58.9	1:1	59:76	5	2.14	1	-	aa:ab	11	30592203	RosBREEDSNP_SNP_GA_30592203_Lg11_02838_MAF20_MDP0000171255_exon8	475880262
a475880274	11	61	1:1	74:66	0	0.46	1	-	ab:aa	11	32999468	RosBREEDSNP_SNP_TC_32999468_Lg11_00566_MAF40_MDP0000265225_exon2	475880274
a475880278	11	62.4	1:1	76:64	0	1.03	1	-	ab:aa	11	33459287	RosBREEDSNP_SNP_TG_33459287_Lg11_02576_MAF50_382426_exon2	475880278
a475880291	11	62.4	1:1	65:75	0	0.71	1	-	ab:aa	11	34226486	RosBREEDSNP_SNP_GT_34226486_Lg11_02910_MAF20_1656183_exon1	475880291
a475880294	11	62.7	1:1	68:69	3	0.01	1	-	ab:aa	11	34267142	RosBREEDSNP_SNP_CA_34267142_Lg11_02910_MAF10_1657398_exon1	475880294
c475880299	11	70.2	1:2:1	31:70:39	0	0.91	2	-	aa:ab:bb	11	35859098	RosBREEDSNP_SNP_AC_35859098_Lg11_00795_MAF40_MDP0000126702_exon6	475880299
c475880302	11	70.2	1:2:1	31:71:38	0	0.73	2	-	aa:ab:bb	11	35936616	RosBREEDSNP_SNP_TG_35936616_Lg11_RosCOS372_MAF50_826662_exon1	475880302
b475876292	11	73.3	1:1	72:68	0	0.11	1	-	aa:ab	11	36886760	RosBREEDSNP_SNP_CT_36886760_Lg11_141951_MAF20_141951_exon1	475876292
c475876297	11	74.8	1:2:1	33:74:33	0	0.46	2	-	aa:ab:bb	11	37676795	RosBREEDSNP_SNP_TG_37676795_Lg11_MDP0000258603_MAF20_MDP0000258603_exon18	475876297
c475877841	11	81.3	1:2:1	30:81:29	0	3.47	2	-	aa:ab:bb	3	38444510	RosBREEDSNP_SNP_AG_38444510_Lg3_00319_MAF40_530902_exon1	475877841
c475880327	11	81.3	1:2:1	29:81:30	0	3.47	2	-	aa:ab:bb	11	39147122	RosBREEDSNP_SNP_CT_39147122_Lg11_00646_MAF50_MDP0000294661_exon1	475880327
c475880330	11	81.3	1:2:1	30:81:29	0	3.47	2	-	aa:ab:bb	11	39154409	RosBREEDSNP_SNP_TC_39154409_Lg11_00646_MAF40_1638302_exon18	475880330
c475880332	11	81.3	1:2:1	29:81:30	0	3.47	2	-	aa:ab:bb	11	39168050	RosBREEDSNP_SNP_GA_39168050_Lg11_00646_MAF50_389117_exon4	475880332
a475883752	12	0	1:1	60:76	4	1.88	1	-	ab:aa	12	2113	RosBREEDSNP_SNP_TC_2113_Lg12_snpCN899883_MAF30_MDP0000470920_exon1	475883752
c5068290	12	0.022	1:2:1	33:72:35	0	0.17	2	-	aa:ab:bb	n/a	n/a	Pear_Bartlett_RosBREEDSNP_SNP_CA_429_5068290	n/a
b475880362	12	0.115	1:1	60:80	0	2.86	1	-	aa:ab	12	1783821	RosBREEDSNP_SNP_CT_1783821_Lg12_00116_MAF20_141869_exon1	475880362
b31019	12	0.115	1:1	60:80	0	2.86	1	-	aa:ab	12	31019	RosBREED_RosBREEDSNP_SNP_CT_31019_Lg12	n/a
b475880961	12	0.115	1:1	60:80	0	2.86	1	-	aa:ab	14	193261	RosBREEDSNP_SNP_CT_193261_Lg14_01888_MAF10_1639004_exon1	475880961
b475880962	12	0.116	1:1	60:78	2	2.35	1	-	aa:ab	14	195425	RosBREEDSNP_SNP_CA_195425_Lg14_01888_MAF20_1660271_exon1	475880962
a475880355	12	0.412	1:1	64:76	0	1.03	1	-	ab:aa	12	1190993	RosBREEDSNP_SNP_GA_1190993_Lg12_RosCOS3293_MAF10_642737_exon1	475880355
c5057796	12	1.003	3:1	103:37	0	0.15	1	-	a_:bb	n/a	n/a	Pear_Bartlett_RosBREEDSNP_SNP_CT_758_5057796	n/a
c475880572	12	1.088	1:2:1	38:69:33	0	0.39	2	-	aa:ab:bb	12	31172270	RosBREEDSNP_SNP_CA_31172270_Lg12_01759_MAF20_MDP0000478757_exon1	475880572
c475880380	12	3.012	1:2:1	49:59:32	0	7.59	2	*	aa:ab:bb	12	3012853	RosBREEDSNP_SNP_AG_3012853_Lg12_01615_MAF30_MDP0000171662_exon3	475880380
c475880371	12	4.561	1:2:1	42:65:33	0	1.87	2	-	aa:ab:bb	12	2941332	RosBREEDSNP_SNP_AG_2941332_Lg12_RosCOS1934_MAF20_MDP0000150515_exon1	475880371
c475880385	12	6.554	1:2:1	39:70:31	0	0.91	2	-	aa:ab:bb	12	3500620	RosBREEDSNP_SNP_GA_3500620_Lg12_01391_MAF10_1628463_exon1	475880385
c475880387	12	7.071	1:2:1	31:70:39	0	0.91	2	-	aa:ab:bb	12	3538550	RosBREEDSNP_SNP_TC_3538550_Lg12_01391_MAF40_1676938_exon2	475880387
c475881012	12	8.318	1:2:1	31:69:40	0	1.19	2	-	aa:ab:bb	14	6130026	RosBREEDSNP_SNP_GT_6130026_Lg14_02706_MAF30_1663732_exon1	475881012
a475880405	12	10.294	1:1	54:86	0	7.31	1	**	ab:aa	12	5387988	RosBREEDSNP_SNP_GA_5387988_Lg12_02212_MAF10_393859_exon2	475880405
a7202016	12	12.348	1:1	55:85	0	6.43	1	*	ab:aa	17	7202016	RosBREED_RosBREEDSNP_SNP_TC_7202016_Lg17	n/a
a475876322	12	13.244	1:1	54:86	0	7.31	1	**	ab:aa	12	7044670	RosBREEDSNP_SNP_AG_7044670_Lg12_159023_MAF40_159023_exon1	475876322
c475876319	12	14.168	1:2:1	36:73:31	0	0.61	2	-	aa:ab:bb	12	7044610	RosBREEDSNP_SNP_GA_7044610_Lg12_159023_MAF20_159023_exon1	475876319
c475883379	12	16.796	3:1	117:23	0	5.49	1	*	a_:bb	4	13297391	RosBREEDSNP_SNP_TC_13297391_Lg4_RosCOS3641_MAF30_MDP0000794353_exon3	475883379
a475878555	12	17.355	1:1	59:81	0	3.46	1	-	ab:aa	6	7915209	RosBREEDSNP_SNP_TG_7915209_Lg6_01954_MAF20_MDP0000240981_exon4	475878555
c475876323	12	19.861	1:2:1	15:77:48	0	16.96	2	***	aa:ab:bb	12	12543592	RosBREEDSNP_SNP_GT_12543592_Lg12_MDP0000210506_MAF30_MDP0000210506_exon2	475876323
c475876325	12	19.861	1:2:1	15:77:48	0	16.96	2	***	aa:ab:bb	12	12543650	RosBREEDSNP_SNP_GA_12543650_Lg12_MDP0000210506_MAF20_MDP0000210506_exon2	475876325
c475876326	12	19.861	1:2:1	15:77:48	0	16.96	2	***	aa:ab:bb	12	12543851	RosBREEDSNP_SNP_CA_12543851_Lg12_MDP0000210506_MAF20_MDP0000210506_exon2	475876326
a475875993	12	20.361	1:1	90:50	0	11.43	1	***	ab:aa	5	35135007	RosBREEDSNP_SNP_GA_35135007_Lg5_62137_MAF20_62137_exon1	475875993
a475882024	12	26.094	1:1	93:47	0	15.11	1	***	ab:aa	17	5683344	RosBREEDSNP_SNP_GA_5683344_Lg17_00606_MAF10_MDP0000486718_exon1	475882024
c5105104	12	26.253	1:2:1	10:80:50	0	25.71	2	***	aa:ab:bb	n/a	n/a	Pear_Bartlett_RosBREEDSNP_SNP_CT_234_5105104	n/a
c475882961	12	26.567	1:2:1	51:79:10	0	26.33	2	***	aa:ab:bb	12	21317748	RosBREEDSNP_SNP_TG_21317748_Lg12_01426_MAF20_411066_exon1	475882961
c475880485	12	26.919	1:2:1	11:78:51	0	24.69	2	***	aa:ab:bb	12	21387181	RosBREEDSNP_SNP_TC_21387181_Lg12_01426_MAF40_1680072_exon2	475880485
c475880505	12	31.899	1:2:1	8:84:48	0	28.46	2	***	aa:ab:bb	12	23976782	RosBREEDSNP_SNP_GA_23976782_Lg12_01798_MAF10_MDP0000146103_exon2	475880505
b475880537	12	34.635	1:1	83:57	0	4.83	1	*	aa:ab	12	29063582	RosBREEDSNP_SNP_CT_29063582_Lg12_00334_MAF40_1650968_exon1	475880537
b475883918	12	34.635	1:1	57:83	0	4.83	1	*	aa:ab	12	29070012	RosBREEDSNP_SNP_CA_29070012_Lg12_00334_MAF30_MDP0000163756_exon2	475883918
b475880533	12	35.946	1:1	53:87	0	8.26	1	***	aa:ab	12	29019870	RosBREEDSNP_SNP_CT_29019870_Lg12_01769_MAF20_491569_exon2	475880533
c475876724	12	37.968	3:1	120:20	0	8.57	1	***	a_:bb	1	13099646	RosBREEDSNP_SNP_GT_13099646_Lg1_01494_MAF40_464452_exon1	475876724
a475878036	12	44.905	1:1	50:90	0	11.43	1	***	ab:aa	4	21422131	RosBREEDSNP_SNP_AG_21422131_Lg4_01558_MAF30_MDP0000270110_exon4	475878036
aFFRJ0CP02EF3PU	12	45.713	1:1	53:87	0	8.26	1	***	ab:aa	n/a	n/a	FFRJ0CP02EF3PU_120	n/a
a475883163	12	46.299	1:1	88:52	0	9.26	1	***	ab:aa	12	32711249	RosBREEDSNP_SNP_CT_32711249_Lg12_00840_MAF20_573182_exon1	475883163
a475880599	12	46.754	1:1	86:54	0	7.31	1	**	ab:aa	12	32732927	RosBREEDSNP_SNP_GT_32732927_Lg12_00840_MAF10_MDP0000138835_exon3	475880599
c475883622	12	46.991	1:2:1	47:72:21	0	9.77	2	**	aa:ab:bb	12	32461729	RosBREEDSNP_SNP_CT_32461729_Lg12_00362_MAF20_793506_exon1	475883622
c475881393	12	48.477	1:2:1	23:70:47	0	8.23	2	*	aa:ab:bb	15	11024902	RosBREEDSNP_SNP_GA_11024902_Lg15_02869_MAF10_MDP0000792563_exon1	475881393
c475882419	12	51.539	1:2:1	24:71:45	0	6.33	2	*	aa:ab:bb	12	0	snpCN899883	475882419
c3193584	12	53.15	3:1	118:22	0	6.44	1	*	a_:bb	n/a	n/a	Pear_Bartlett_RosBREEDSNP_SNP_CT_232_3193584	n/a
a475880630	12	54.153	1:1	57:83	0	4.83	1	*	ab:aa	12	35124816	RosBREEDSNP_SNP_AC_35124816_Lg12_01665_MAF40_MDP0000494111_exon1	475880630
a475880622	12	54.432	1:1	58:82	0	4.11	1	*	ab:aa	12	34947963	RosBREEDSNP_SNP_GA_34947963_Lg12_01647_MAF40_517970_exon1	475880622
a475882414	12	54.432	1:1	82:58	0	4.11	1	*	ab:aa	12	34964035	GDsnp01647	475882414
a475880618	12	54.56	1:1	81:59	0	3.46	1	-	ab:aa	12	34914300	RosBREEDSNP_SNP_CA_34914300_Lg12_01647_MAF30_1665651_exon1	475880618
c5080116	12	54.74	3:1	99:41	0	1.37	1	-	a_:bb	n/a	n/a	Pear_Bartlett_RosBREEDSNP_SNP_AG_182_5080116	n/a
a475880644	12	55.834	1:1	56:84	0	5.6	1	*	ab:aa	12	35445616	RosBREEDSNP_SNP_TC_35445616_Lg12_01793_MAF50_1622722_exon9	475880644
a475880647	12	55.834	1:1	84:56	0	5.6	1	*	ab:aa	12	35615663	RosBREEDSNP_SNP_CT_35615663_Lg12_01855_MAF20_1653033_exon2	475880647
c475880633	12	56.476	3:1	101:39	0	0.61	1	-	a_:bb	12	35144800	RosBREEDSNP_SNP_CT_35144800_Lg12_01665_MAF50_1680916_exon3	475880633
a475880645	12	56.833	1:1	52:85	3	7.95	1	***	ab:aa	12	35605655	RosBREEDSNP_SNP_TC_35605655_Lg12_01855_MAF10_MDP0000216404_exon5	475880645
b475880634	12	57.486	1:1	69:71	0	0.03	1	-	aa:ab	12	35171763	RosBREEDSNP_SNP_AG_35171763_Lg12_01665_MAF10_1643807_exon3	475880634
c475876371	12	57.7	1:2:1	29:70:41	0	2.06	2	-	aa:ab:bb	12	35906824	RosBREEDSNP_SNP_AG_35906824_Lg12_325708_MAF30_325708_exon1	475876371
b475880640	12	58.203	1:1	70:70	0	0	1	-	aa:ab	12	35395640	RosBREEDSNP_SNP_CA_35395640_Lg12_01793_MAF40_MDP0000276157_exon2	475880640
b475880651	12	58.203	1:1	70:70	0	0	1	-	aa:ab	12	35640118	RosBREEDSNP_SNP_AG_35640118_Lg12_01855_MAF10_390812_exon1	475880651
b475880641	12	58.32	1:1	60:70	10	0.77	1	-	aa:ab	12	35398250	RosBREEDSNP_SNP_CT_35398250_Lg12_01793_MAF20_1632370_exon1	475880641
a36256785	12	59.672	1:1	81:59	0	3.46	1	-	ab:aa	12	36256785	RosBREED_RosBREEDSNP_SNP_CA_36256785_Lg12	n/a
b127871	12	62.708	1:1	67:73	0	0.26	1	-	aa:ab	12	35149501	RosBREEDSNP_SNP_GA_35149501_Lg12_01665_MAF40_127871_exon1	n/a
a475882420	13	0	1:1	69:71	0	0.03	1	-	ab:aa	13	366899	GDsnp00368	475882420
a475883165	13	0	1:1	69:71	0	0.03	1	-	ab:aa	13	564831	RosBREEDSNP_SNP_TG_564831_Lg13_01917_MAF30_1635090_exon3	475883165
c475880702	13	6.836	1:2:1	31:81:28	0	3.59	2	-	aa:ab:bb	13	2188843	RosBREEDSNP_SNP_GA_2188843_Lg13_00098_MAF30_1687731_exon1	475880702
c475880699	13	7.827	1:2:1	32:76:32	0	1.03	2	-	aa:ab:bb	13	2161379	RosBREEDSNP_SNP_GT_2161379_Lg13_00098_MAF40_MDP0000635134_exon1	475880699
c475881678	13	9.501	3:1	97:43	0	2.44	1	-	a_:bb	16	1181616	RosBREEDSNP_SNP_GA_1181616_Lg16_01588_MAF20_1632539_exon4	475881678
c475880792	13	14.586	1:2:1	33:76:31	0	1.09	2	-	aa:ab:bb	13	9191531	RosBREEDSNP_SNP_TC_9191531_Lg13_01742_MAF30_1632702_exon3	475880792
c475881706	13	15.705	1:2:1	31:77:32	0	1.41	2	-	aa:ab:bb	16	1898890	RosBREEDSNP_SNP_CT_1898890_Lg16_00047_MAF10_1669458_exon1	475881706
c475881718	13	18.578	1:2:1	29:79:32	0	2.44	2	-	aa:ab:bb	16	3078798	RosBREEDSNP_SNP_TC_3078798_Lg16_01116_MAF40_1625909_exon1	475881718
c475881719	13	18.578	1:2:1	32:79:29	0	2.44	2	-	aa:ab:bb	16	3081478	RosBREEDSNP_SNP_CA_3081478_Lg16_01116_MAF20_MDP0000151597_exon1	475881719
a475877005	13	22.631	1:1	73:65	2	0.46	1	-	ab:aa	2	2951030	RosBREEDSNP_SNP_CA_2951030_Lg2_RosCOS2955_MAF10_940098_exon1	475877005
a475876389	13	25.867	1:1	74:66	0	0.46	1	-	ab:aa	13	6451264	RosBREEDSNP_SNP_GA_6451264_Lg13_65890_MAF20_65890_exon1	475876389
b475880785	13	30.549	1:1	65:73	2	0.46	1	-	aa:ab	13	8622383	RosBREEDSNP_SNP_CA_8622383_Lg13_RosCOS2067_MAF30_1632184_exon1	475880785
c475883627	13	31.285	1:2:1	35:74:31	0	0.69	2	-	aa:ab:bb	13	7514383	RosBREEDSNP_SNP_TC_7514383_Lg13_AT4_MAF40_MDP0000279182_exon2	475883627
b475883920	13	33.176	1:1	70:70	0	0	1	-	aa:ab	13	8705446	RosBREEDSNP_SNP_TC_8705446_Lg13_RosCOS2067_MAF10_MDP0000187392_exon5	475883920
b475880809	13	36.657	1:1	73:67	0	0.26	1	-	aa:ab	13	10657898	RosBREEDSNP_SNP_GA_10657898_Lg13_00140_MAF30_1627277_exon5	475880809
b475880824	13	37.407	1:1	74:66	0	0.46	1	-	aa:ab	13	12108562	RosBREEDSNP_SNP_GA_12108562_Lg13_RosCOS3331_MAF20_1676265_exon1	475880824
b475881913	13	42.678	1:1	61:79	0	2.31	1	-	aa:ab	16	20455509	RosBREEDSNP_SNP_AG_20455509_Lg16_01237_MAF50_484960_exon3	475881913
a475883197	13	47.626	1:1	76:64	0	1.03	1	-	ab:aa	16	6824928	RosBREEDSNP_SNP_CT_6824928_Lg16_02194_MAF20_1633886_exon1	475883197
b475880895	13	52.033	1:1	80:60	0	2.86	1	-	aa:ab	13	20351261	RosBREEDSNP_SNP_TC_20351261_Lg13_02063_MAF30_1627812_exon2	475880895
c475880892	13	53.048	1:2:1	36:75:29	0	1.41	2	-	aa:ab:bb	13	20185279	RosBREEDSNP_SNP_TC_20185279_Lg13_00532_MAF50_MDP0000220963_exon2	475880892
a5052677	13	56.92	1:1	71:69	0	0.03	1	-	ab:aa	n/a	n/a	Pear_Bartlett_RosBREEDSNP_SNP_AC_203_5052677	n/a
b475878887	13	56.953	1:1	65:75	0	0.71	1	-	aa:ab	7	19065297	RosBREEDSNP_SNP_TC_19065297_Lg7_02875_MAF30_MDP0000449918_exon1	475878887
a5067150	13	59.068	1:1	70:70	0	0	1	-	ab:aa	n/a	n/a	Pear_Bartlett_RosBREEDSNP_SNP_GA_221_5067150	n/a
a475877845	13	63.725	1:1	69:70	1	0.01	1	-	ab:aa	4	826847	RosBREEDSNP_SNP_GA_826847_Lg4_01597_MAF50_175965_exon1	475877845
b475882453	13	69.38	1:1	75:65	0	0.71	1	-	aa:ab	13	33224925	GDsnp02487	475882453
b475876994	13	70.685	1:1	66:74	0	0.46	1	-	aa:ab	2	2466886	RosBREEDSNP_SNP_CT_2466886_Lg2_00959_MAF20_MDP0000210239_exon5	475876994
b475877274	13	71.731	1:1	66:74	0	0.46	1	-	aa:ab	2	19548750	RosBREEDSNP_SNP_CT_19548750_Lg2_01840_MAF20_MDP0000736846_exon2	475877274
a475880966	14	0.589	1:1	68:72	0	0.11	1	-	ab:aa	14	238231	RosBREEDSNP_SNP_CT_238231_Lg14_01888_MAF50_1669462_exon1	475880966
b475880973	14	1.912	1:1	68:71	1	0.06	1	-	aa:ab	14	635156	RosBREEDSNP_SNP_AG_635156_Lg14_AT2_MAF20_MDP0000475891_exon1	475880973
c475878588	14	7.136	1:2:1	31:73:36	0	0.61	2	-	aa:ab:bb	6	15154776	RosBREEDSNP_SNP_CT_15154776_Lg6_RosCOS1295_MAF20_MDP0000530476_exon1	475878588
c475880994	14	9.105	1:2:1	34:67:39	0	0.61	2	-	aa:ab:bb	14	2110465	RosBREEDSNP_SNP_CT_2110465_Lg14_01846_MAF30_1669065_exon1	475880994
c475882991	14	9.105	1:2:1	39:67:34	0	0.61	2	-	aa:ab:bb	14	2138918	RosBREEDSNP_SNP_CT_2138918_Lg14_01846_MAF30_506172_exon1	475882991
c475880200	14	9.458	1:2:1	35:66:39	0	0.69	2	-	aa:ab:bb	11	20557590	RosBREEDSNP_SNP_TC_20557590_Lg11_01187_MAF30_MDP0000647595_exon1	475880200
c475880201	14	9.458	1:2:1	35:66:39	0	0.69	2	-	aa:ab:bb	11	20561104	RosBREEDSNP_SNP_TC_20561104_Lg11_01187_MAF40_MDP0000647595_exon3	475880201
c475880375	14	9.716	1:2:1	38:67:35	0	0.39	2	-	aa:ab:bb	12	2970938	RosBREEDSNP_SNP_GA_2970938_Lg12_RosCOS1934_MAF30_1681178_exon3	475880375
a475881023	14	14.06	1:1	68:72	0	0.11	1	-	ab:aa	14	6473268	RosBREEDSNP_SNP_AG_6473268_Lg14_01401_MAF30_1657233_exon1	475881023
a475882468	14	19.245	1:1	69:71	0	0.03	1	-	ab:aa	14	11385059	GDsnp02214	475882468
a475882464	14	19.606	1:1	67:73	0	0.26	1	-	ab:aa	14	6148971	GDsnp02706	475882464
a475876663	14	20.096	1:1	68:72	0	0.11	1	-	ab:aa	1	5852068	RosBREEDSNP_SNP_GA_5852068_Lg1_00152_MAF20_MDP0000220135_exon3	475876663
a475876665	14	20.096	1:1	68:72	0	0.11	1	-	ab:aa	1	5860779	RosBREEDSNP_SNP_CT_5860779_Lg1_00152_MAF10_MDP0000483599_exon1	475876665
b475881055	14	20.256	1:1	68:72	0	0.11	1	-	aa:ab	14	12461628	RosBREEDSNP_SNP_AG_12461628_Lg14_02638_MAF30_MDP0000617779_exon1	475881055
b475876465	14	20.973	1:1	81:59	0	3.46	1	-	aa:ab	14	23851939	RosBREEDSNP_SNP_CT_23851939_Lg14_MDP0000258032_MAF10_MDP0000258032_exon8	475876465
b475881048	14	21.483	1:1	68:72	0	0.11	1	-	aa:ab	14	11411461	RosBREEDSNP_SNP_TC_11411461_Lg14_02214_MAF10_100822_exon1	475881048
a475881056	14	21.606	1:1	70:70	0	0	1	-	ab:aa	14	12465976	RosBREEDSNP_SNP_CA_12465976_Lg14_02638_MAF30_MDP0000458400_exon3	475881056
a475876455	14	22.816	1:1	72:68	0	0.11	1	-	ab:aa	14	16037279	RosBREEDSNP_SNP_CT_16037279_Lg14_20974__20974_exon1	475876455
b475878065	14	23.518	1:1	71:69	0	0.03	1	-	aa:ab	4	22159883	RosBREEDSNP_SNP_TC_22159883_Lg4_01026_MAF10_1659390_exon2	475878065
b475881092	14	23.821	1:1	71:69	0	0.03	1	-	aa:ab	14	21874355	RosBREEDSNP_SNP_GA_21874355_Lg14_02366_MAF20_MDP0000278672_exon1	475881092
b475881087	14	24.16	1:1	69:67	4	0.03	1	-	aa:ab	14	21205767	RosBREEDSNP_SNP_TC_21205767_Lg14_01522_MAF40_180359_exon1	475881087
b475875925	14	24.243	1:1	72:67	1	0.18	1	-	aa:ab	4	13072327	RosBREEDSNP_SNP_TG_13072327_Lg4_13652_MAF10_13652_exon1	475875925
b475876657	14	24.248	1:1	72:68	0	0.11	1	-	aa:ab	1	5234401	RosBREEDSNP_SNP_GA_5234401_Lg1_01826_MAF30_MDP0000301847_exon4	475876657
b475876330	14	24.248	1:1	72:68	0	0.11	1	-	aa:ab	12	15159754	RosBREEDSNP_SNP_CT_15159754_Lg12_MDP0000134241_MAF10_MDP0000134241_exon3	475876330
a475875742	14	24.466	1:1	76:64	0	1.03	1	-	ab:aa	1	1517899	RosBREEDSNP_SNP_CT_1517899_Lg1_245534_MAF10_245534_exon1	475875742
b475876463	14	25.859	1:1	71:67	2	0.12	1	-	aa:ab	14	23850226	RosBREEDSNP_SNP_GA_23850226_Lg14_MDP0000258032_MAF20_MDP0000258032_exon1	475876463
a475881491	14	26.528	1:1	77:63	0	1.4	1	-	ab:aa	15	21459616	RosBREEDSNP_SNP_CT_21459616_Lg15_02313_MAF10_MDP0000217513_exon2	475881491
b475877287	14	27.867	1:1	77:63	0	1.4	1	-	aa:ab	2	20724858	RosBREEDSNP_SNP_TG_20724858_Lg2_RosCOS358_MAF10_MDP0000629544_exon2	475877287
b475881786	14	28.369	1:1	62:78	0	1.83	1	-	aa:ab	16	6031293	RosBREEDSNP_SNP_GT_6031293_Lg16_01003_MAF30_MDP0000224706_exon2	475881786
b475880816	14	28.653	1:1	76:64	0	1.03	1	-	aa:ab	13	11693678	RosBREEDSNP_SNP_GA_11693678_Lg13_RosCOS3400_MAF40_MDP0000170303_exon1	475880816
a475876905	14	28.7	1:1	74:66	0	0.46	1	-	ab:aa	1	31966353	RosBREEDSNP_SNP_TC_31966353_Lg1_RosCOS2794_MAF50_693575_exon1	475876905
b475881137	14	31.319	1:1	78:62	0	1.83	1	-	aa:ab	14	26899946	RosBREEDSNP_SNP_TC_26899946_Lg14_02079_MAF40_1688445_exon5	475881137
a475876466	14	31.651	1:1	77:63	0	1.4	1	-	ab:aa	14	23852990	RosBREEDSNP_SNP_AG_23852990_Lg14_MDP0000258032_MAF30_MDP0000258032_exon12	475876466
b475876059	14	31.821	1:1	77:63	0	1.4	1	-	aa:ab	7	5404879	RosBREEDSNP_SNP_AG_5404879_Lg7_324951_MAF30_324951_exon1	475876059
c475880681	14	33.567	3:1	98:42	0	1.87	1	-	a_:bb	13	607115	RosBREEDSNP_SNP_AG_607115_Lg13_01579_MAF20_MDP0000269671_exon5	475880681
c475876477	14	35.776	1:2:1	32:78:30	0	1.89	2	-	aa:ab:bb	14	29023015	RosBREEDSNP_SNP_AG_29023015_Lg14_326186__326186_exon1	475876477
b475882476	14	36.071	1:1	76:64	0	1.03	1	-	aa:ab	14	22011006	GDsnp00522	475882476
b475882483	14	36.071	1:1	76:64	0	1.03	1	-	aa:ab	14	27132383	GDsnp01473	475882483
c475881166	14	37.007	1:2:1	33:75:32	0	0.73	2	-	aa:ab:bb	14	29441767	RosBREEDSNP_SNP_GT_29441767_Lg14_01811_MAF20_107955_exon1	475881166
c475881168	14	37.083	3:1	108:32	0	0.34	1	-	a_:bb	14	29454025	RosBREEDSNP_SNP_CT_29454025_Lg14_01811_MAF30_166998_exon1	475881168
c475882488	14	37.613	1:2:1	31:77:32	0	1.41	2	-	aa:ab:bb	14	29490500	GDsnp01811	475882488
c475880143	14	39.348	1:2:1	33:75:32	0	0.73	2	-	aa:ab:bb	11	11769685	RosBREEDSNP_SNP_AC_11769685_Lg11_00037_MAF50_MDP0000207147_exon2	475880143
c475880142	14	39.469	1:2:1	32:76:32	0	1.03	2	-	aa:ab:bb	11	11765540	RosBREEDSNP_SNP_GA_11765540_Lg11_00037_MAF20_1648078_exon2	475880142
c5148026	14	39.469	1:2:1	32:76:32	0	1.03	2	-	aa:ab:bb	n/a	n/a	Pear_Bartlett_RosBREEDSNP_SNP_CT_237_5148026	n/a
c475878676	14	40.699	3:1	107:33	0	0.15	1	-	a_:bb	6	26004283	RosBREEDSNP_SNP_AG_26004283_Lg6_01682_MAF20_1620032_exon6	475878676
b475878699	14	47.451	1:1	70:68	2	0.03	1	-	aa:ab	6	27493317	RosBREEDSNP_SNP_TC_27493317_Lg6_RosCOS1040_MAF10_1674848_exon6	475878699
b475877789	14	53.461	1:1	69:68	3	0.01	1	-	aa:ab	3	34427971	RosBREEDSNP_SNP_CT_34427971_Lg3_02030_MAF30_111785_exon1	475877789
b475876343	15	3.758	1:1	72:68	0	0.11	1	-	aa:ab	12	25266872	RosBREEDSNP_SNP_CT_25266872_Lg12_MDP0000897253_MAF20_MDP0000897253_exon1	475876343
b5095631	15	5.203	1:1	70:70	0	0	1	-	aa:ab	17	274	Pear_Bartlett_RosBREEDSNP_SNP_CA_274_5095631	n/a
c475879807	15	12.246	3:1	113:27	0	2.44	1	-	a_:bb	10	20815691	RosBREEDSNP_SNP_GA_20815691_Lg10_PG_MAF20_433322_exon1	475879807
b475881241	15	13.969	1:1	67:70	3	0.07	1	-	aa:ab	15	991418	RosBREEDSNP_SNP_AC_991418_Lg15_00694_MAF40_470365_exon1	475881241
a5081720	15	15.665	1:1	58:80	2	3.51	1	-	ab:aa	n/a	n/a	Pear_Bartlett_RosBREEDSNP_SNP_TC_198_5081720	n/a
c475881251	15	17.171	1:2:1	40:65:35	0	1.07	2	-	aa:ab:bb	15	1505198	RosBREEDSNP_SNP_AG_1505198_Lg15_00717_MAF50_MDP0000244686_exon3	475881251
b475881270	15	20.295	1:1	65:75	0	0.71	1	-	aa:ab	15	2570272	RosBREEDSNP_SNP_AG_2570272_Lg15_00842_MAF20_MDP0000290482_exon1	475881270
c475875892	15	23.374	1:2:1	34:65:41	0	1.41	2	-	aa:ab:bb	3	33380281	RosBREEDSNP_SNP_AG_33380281_Lg3_285981_MAF50_285981_exon6	475875892
b475881281	15	23.8	1:1	77:63	0	1.4	1	-	aa:ab	15	3491412	RosBREEDSNP_SNP_GA_3491412_Lg15_00134_MAF50_112010_exon1	475881281
c475881299	15	25.536	1:2:1	42:66:32	0	1.89	2	-	aa:ab:bb	15	3921480	RosBREEDSNP_SNP_AG_3921480_Lg15_01827_MAF40_MDP0000191367_exon1	475881299
c475881298	15	25.82	3:1	108:29	3	1.07	1	-	a_:bb	15	3915965	RosBREEDSNP_SNP_GA_3915965_Lg15_01827_MAF40_MDP0000160060_exon1	475881298
a475876497	15	27.247	1:1	73:67	0	0.26	1	-	ab:aa	15	5073776	RosBREEDSNP_SNP_AC_5073776_Lg15_160246_MAF10_160246_exon7	475876497
a475881301	15	28.154	1:1	76:64	0	1.03	1	-	ab:aa	15	4024691	RosBREEDSNP_SNP_AC_4024691_Lg15_snpEB134400_MAF30_185854_exon1	475881301
c475882119	15	32.847	1:2:1	36:65:39	0	0.84	2	-	aa:ab:bb	17	12072463	RosBREEDSNP_SNP_CT_12072463_Lg17_00682_MAF50_MDP0000266161_exon6	475882119
b475881336	15	34.566	1:1	65:75	0	0.71	1	-	aa:ab	15	6552741	RosBREEDSNP_SNP_GA_6552741_Lg15_00076_MAF20_1656117_exon1	475881336
c475877575	15	34.756	3:1	105:35	0	0	1	-	a_:bb	3	7168817	RosBREEDSNP_SNP_GA_7168817_Lg3_01493_MAF10_1645648_exon1	475877575
c475881348	15	41.166	1:2:1	30:75:35	0	1.07	2	-	aa:ab:bb	15	7254175	RosBREEDSNP_SNP_AG_7254175_Lg15_00274_MAF40_1678650_exon1	475881348
b475881346	15	46.158	1:1	81:59	0	3.46	1	-	aa:ab	15	6942588	RosBREEDSNP_SNP_GA_6942588_Lg15_snpDT001928_MAF20_1676443_exon1	475881346
c475881368	15	47.298	1:2:1	25:79:36	0	4.04	2	-	aa:ab:bb	15	8229724	RosBREEDSNP_SNP_GA_8229724_Lg15_00796_MAF50_614785_exon1	475881368
c475881379	15	49.231	1:2:1	38:73:26	3	2.69	2	-	aa:ab:bb	15	8963216	RosBREEDSNP_SNP_TC_8963216_Lg15_00894_MAF30_1684474_exon10	475881379
a475881405	15	58.179	1:1	67:73	0	0.26	1	-	ab:aa	15	13677933	RosBREEDSNP_SNP_GA_13677933_Lg15_01587_MAF50_1626292_exon1	475881405
a475881498	15	62.191	1:1	60:80	0	2.86	1	-	ab:aa	15	22112531	RosBREEDSNP_SNP_CT_22112531_Lg15_01813_MAF50_MDP0000313840_exon1	475881498
a475881445	15	63.531	1:1	64:76	0	1.03	1	-	ab:aa	15	15835969	RosBREEDSNP_SNP_AG_15835969_Lg15_00273_MAF10_MDP0000163438_exon3	475881445
a475881447	15	64.622	1:1	66:74	0	0.46	1	-	ab:aa	15	16444112	RosBREEDSNP_SNP_AG_16444112_Lg15_01229_MAF10_121480_exon5	475881447
c475876534	15	73.708	1:2:1	38:70:32	0	0.51	2	-	aa:ab:bb	15	21316906	RosBREEDSNP_SNP_AG_21316906_Lg15_MDP0000677258__MDP0000677258_exon4	475876534
c475876535	15	73.708	1:2:1	32:70:38	0	0.51	2	-	aa:ab:bb	15	21317002	RosBREEDSNP_SNP_CT_21317002_Lg15_MDP0000677258__MDP0000677258_exon4	475876535
c475876537	15	73.708	1:2:1	38:70:32	0	0.51	2	-	aa:ab:bb	15	21320047	RosBREEDSNP_SNP_AG_21320047_Lg15_MDP0000677258_MAF50_MDP0000677258_exon1	475876537
c475881507	15	78.515	1:2:1	41:69:30	0	1.76	2	-	aa:ab:bb	15	24689342	RosBREEDSNP_SNP_GA_24689342_Lg15_02859_MAF40_MDP0000150372_exon1	475881507
b475877176	15	81.687	1:1	67:73	0	0.26	1	-	aa:ab	2	11554302	RosBREEDSNP_SNP_GT_11554302_Lg2_01005_MAF20_1643422_exon1	475877176
a475876538	15	81.801	1:1	69:71	0	0.03	1	-	ab:aa	15	27126107	RosBREEDSNP_SNP_AG_27126107_Lg15_182111_MAF40_182111_exon1	475876538
a475882522	15	84.037	1:1	70:70	0	0	1	-	ab:aa	15	14693846	GDsnp00429	475882522
a475882523	15	84.037	1:1	70:70	0	0	1	-	ab:aa	15	15031068	GDsnp02003	475882523
a475882521	15	84.393	1:1	68:71	1	0.06	1	-	ab:aa	15	14255796	GDsnp00816	475882521
c475881533	15	84.647	3:1	103:37	0	0.15	1	-	a_:bb	15	27876981	RosBREEDSNP_SNP_TC_27876981_Lg15_00208_MAF20_1638877_exon1	475881533
b475881263	15	87.695	1:1	61:77	2	1.86	1	-	aa:ab	15	2485699	RosBREEDSNP_SNP_CT_2485699_Lg15_02844_MAF50_MDP0000321199_exon4	475881263
a475881568	15	88.134	1:1	68:72	0	0.11	1	-	ab:aa	15	33700351	RosBREEDSNP_SNP_GA_33700351_Lg15_01897_MAF40_MDP0000170511_exon4	475881568
a475881291	15	89.315	1:1	71:68	1	0.06	1	-	ab:aa	15	3603469	RosBREEDSNP_SNP_AG_3603469_Lg15_01047_MAF10_MDP0000283970_exon1	475881291
b64597	15	90.011	1:1	62:78	0	1.83	1	-	aa:ab	10	64597	RosBREED_RosBREEDSNP_SNP_AG_64597_Lg10	n/a
a475881580	15	97.259	1:1	71:69	0	0.03	1	-	ab:aa	15	42727752	RosBREEDSNP_SNP_GA_42727752_Lg15_01133_MAF40_1636710_exon4	475881580
a475881609	15	106.87	1:1	68:72	0	0.11	1	-	ab:aa	15	45022535	RosBREEDSNP_SNP_TC_45022535_Lg15_ACS_MAF50_1618441_exon1	475881609
a475881614	15	106.899	1:1	68:71	1	0.06	1	-	ab:aa	15	45058256	RosBREEDSNP_SNP_GA_45058256_Lg15_ACS_MAF50_MDP0000318443_exon5	475881614
a475881617	15	108.884	1:1	70:68	2	0.03	1	-	ab:aa	15	45884863	RosBREEDSNP_SNP_TG_45884863_Lg15_RosCOS1627_MAF30_362819_exon3	475881617
a475881633	15	111.519	1:1	70:70	0	0	1	-	ab:aa	15	49247422	RosBREEDSNP_SNP_TC_49247422_Lg15_01707_MAF30_509521_exon1	475881633
b475881635	15	113.576	1:1	73:67	0	0.26	1	-	aa:ab	15	49267247	RosBREEDSNP_SNP_AG_49267247_Lg15_01707_MAF50_MDP0000158447_exon6	475881635
a475881652	15	114.523	1:1	67:72	1	0.18	1	-	ab:aa	15	50064602	RosBREEDSNP_SNP_TG_50064602_Lg15_01778_MAF40_MDP0000266480_exon3	475881652
a5129042	15	115.577	1:1	74:66	0	0.46	1	-	ab:aa	n/a	n/a	Pear_Bartlett_RosBREEDSNP_SNP_AG_252_5129042	n/a
a475876555	15	116.087	1:1	74:66	0	0.46	1	-	ab:aa	15	55610693	RosBREEDSNP_SNP_TC_55610693_Lg15_327586_MAF20_327586_exon1	475876555
c475881661	15	117.355	3:1	101:39	0	0.61	1	-	a_:bb	15	51301407	RosBREEDSNP_SNP_GA_51301407_Lg15_00236_MAF30_1651413_exon2	475881661
a475881668	15	117.426	1:1	66:74	0	0.46	1	-	ab:aa	15	54518780	RosBREEDSNP_SNP_AG_54518780_Lg15_01774_MAF30_1645728_exon1	475881668
c475881674	15	118.866	1:2:1	40:64:36	0	1.26	2	-	aa:ab:bb	15	55338420	RosBREEDSNP_SNP_CT_55338420_Lg15_01392_MAF30_732277_exon1	475881674
c475881673	15	118.932	3:1	100:40	0	0.95	1	-	a_:bb	15	55332967	RosBREEDSNP_SNP_GA_55332967_Lg15_01392_MAF20_MDP0000135349_exon8	475881673
bFFRJ0CP02D06FA	16	9.551	1:1	70:70	0	0	1	-	aa:ab	n/a	n/a	FFRJ0CP02D06FA_314	n/a
b475882554	16	10.256	1:1	66:74	0	0.46	1	-	aa:ab	16	1344272	GDsnp01600	475882554
b475881699	16	10.833	1:1	67:73	0	0.26	1	-	aa:ab	16	1548240	RosBREEDSNP_SNP_AC_1548240_Lg16_LAR1_MAF30_287180_exon1	475881699
c475881729	16	15.37	1:2:1	32:73:35	0	0.39	2	-	aa:ab:bb	16	3437104	RosBREEDSNP_SNP_TC_3437104_Lg16_00353_MAF10_495480_exon1	475881729
b475881716	16	15.868	1:1	66:74	0	0.46	1	-	aa:ab	16	3066832	RosBREEDSNP_SNP_CT_3066832_Lg16_01116_MAF50_MDP0000316569_exon2	475881716
c475881754	16	17.771	1:2:1	34:74:32	0	0.51	2	-	aa:ab:bb	16	4020543	RosBREEDSNP_SNP_GA_4020543_Lg16_01179_MAF30_1659407_exon5	475881754
b475882561	16	17.777	1:1	65:75	0	0.71	1	-	aa:ab	16	3778150	GDsnp00555	475882561
b475883926	16	17.777	1:1	65:75	0	0.71	1	-	aa:ab	16	3756948	RosBREEDSNP_SNP_GA_3756948_Lg16_01186_MAF30_271874_exon1	475883926
b475876566	16	19.974	1:1	66:74	0	0.46	1	-	aa:ab	16	4428275	RosBREEDSNP_SNP_CA_4428275_Lg16_182011_MAF10_182011_exon1	475876566
b475876565	16	20.024	1:1	63:74	3	0.88	1	-	aa:ab	16	4428268	RosBREEDSNP_SNP_TC_4428268_Lg16_182011_MAF10_182011_exon1	475876565
b475881766	16	23.507	1:1	63:77	0	1.4	1	-	aa:ab	16	5365087	RosBREEDSNP_SNP_TC_5365087_Lg16_00030_MAF40_1630198_exon1	475881766
b475881785	16	28.519	1:1	79:61	0	2.31	1	-	aa:ab	16	6025455	RosBREEDSNP_SNP_TC_6025455_Lg16_01003_MAF40_MDP0000121918_exon1	475881785
c475881787	16	28.691	1:2:1	37:72:31	0	0.63	2	-	aa:ab:bb	16	6047197	RosBREEDSNP_SNP_CT_6047197_Lg16_01003_MAF50_153552_exon2	475881787
b475880859	16	30.862	1:1	59:79	2	2.9	1	-	aa:ab	13	17544043	RosBREEDSNP_SNP_TC_17544043_Lg13_00390_MAF30_MDP0000427027_exon1	475880859
b5079092	16	31.163	1:1	58:80	2	3.51	1	-	aa:ab	n/a	n/a	Pear_Bartlett_RosBREEDSNP_SNP_TC_172_5079092	n/a
a5076902	16	31.889	1:1	64:76	0	1.03	1	-	ab:aa	n/a	n/a	Pear_Bartlett_RosBREEDSNP_SNP_GA_448_5076902	n/a
b475880862	16	32.075	1:1	60:80	0	2.86	1	-	aa:ab	13	17558426	RosBREEDSNP_SNP_CT_17558426_Lg13_00390_MAF20_220183_exon1	475880862
a475879153	16	34.609	1:1	65:75	0	0.71	1	-	ab:aa	8	23809494	RosBREEDSNP_SNP_CT_23809494_Lg8_RosCOS3331_MAF30_1674615_exon1	475879153
b475879159	16	35.014	1:1	76:64	0	1.03	1	-	aa:ab	8	23874348	RosBREEDSNP_SNP_TC_23874348_Lg8_RosCOS3331_MAF10_1651519_exon2	475879159
c475881827	16	36.015	1:2:1	32:75:33	0	0.73	2	-	aa:ab:bb	16	8337588	RosBREEDSNP_SNP_GA_8337588_Lg16_RosCOS1090_MAF20_1638651_exon2	475881827
a475877803	16	36.596	1:1	61:79	0	2.31	1	-	ab:aa	3	36541314	RosBREEDSNP_SNP_CT_36541314_Lg3_RosCOS1799_MAF10_894937_exon1	475877803
a475876575	16	37.561	1:1	63:77	0	1.4	1	-	ab:aa	16	8440650	RosBREEDSNP_SNP_GA_8440650_Lg16_MDP0000735747_MAF50_MDP0000735747_exon1	475876575
b475881875	16	43.294	1:1	81:59	0	3.46	1	-	aa:ab	16	14109548	RosBREEDSNP_SNP_GT_14109548_Lg16_01624_MAF50_MDP0000280459_exon1	475881875
b5055107	16	43.294	1:1	59:81	0	3.46	1	-	aa:ab	n/a	n/a	Pear_Bartlett_RosBREEDSNP_SNP_TC_195_5055107	n/a
bFFRJ0CP02EX84K	16	43.294	1:1	59:81	0	3.46	1	-	aa:ab	n/a	n/a	FFRJ0CP02EX84K_196	n/a
b475881877	16	43.696	1:1	82:58	0	4.11	1	*	aa:ab	16	14123185	RosBREEDSNP_SNP_AG_14123185_Lg16_01624_MAF40_MDP0000689963_exon1	475881877
b475877308	16	50.675	1:1	60:77	3	2.11	1	-	aa:ab	2	24750920	RosBREEDSNP_SNP_CT_24750920_Lg2_00833_MAF10_59585_exon1	475877308
a475880912	16	51.865	1:1	75:65	0	0.71	1	-	ab:aa	13	22644483	RosBREEDSNP_SNP_GA_22644483_Lg13_RosCOS1496_MAF40_47204_exon1	475880912
a475881917	16	52.325	1:1	66:74	0	0.46	1	-	ab:aa	16	20502979	RosBREEDSNP_SNP_AG_20502979_Lg16_01237_MAF40_MDP0000185320_exon4	475881917
a17763049	16	52.325	1:1	74:66	0	0.46	1	-	ab:aa	16	17763049	RosBREED_RosBREEDSNP_SNP_GA_17763049_Lg16	n/a
a475878310	16	55.813	1:1	73:67	0	0.26	1	-	ab:aa	5	13793376	RosBREEDSNP_SNP_AG_13793376_Lg5_01505_MAF40_MDP0000210085_exon7	475878310
c475876595	16	57.217	1:2:1	37:73:30	0	0.96	2	-	aa:ab:bb	16	21409591	RosBREEDSNP_SNP_CA_21409591_Lg16_MDP0000185253__MDP0000185253_exon12	475876595
c475877120	16	58.82	1:2:1	30:77:33	0	1.53	2	-	aa:ab:bb	2	6733213	RosBREEDSNP_SNP_AG_6733213_Lg2_01549_MAF10_1640812_exon4	475877120
b475877100	16	64.049	1:1	64:76	0	1.03	1	-	aa:ab	2	6321450	RosBREEDSNP_SNP_AG_6321450_Lg2_00308_MAF50_1632382_exon1	475877100
c475881931	17	0	3:1	107:33	0	0.15	1	-	a_:bb	17	360930	RosBREEDSNP_SNP_GT_360930_Lg17_01974_MAF50_243320_exon1	475881931
c475876597	17	2.135	1:2:1	29:76:35	0	1.54	2	-	aa:ab:bb	17	406763	RosBREEDSNP_SNP_CT_406763_Lg17_MDP0000263576_MAF10_MDP0000263576_exon2	475876597
a475881928	17	2.191	1:1	76:64	0	1.03	1	-	ab:aa	17	350742	RosBREEDSNP_SNP_TC_350742_Lg17_01974_MAF10_225081_exon1	475881928
b475881939	17	3.555	1:1	77:63	0	1.4	1	-	aa:ab	17	807178	RosBREEDSNP_SNP_TC_807178_Lg17_RosCOS659_MAF30_325903_exon1	475881939
c475878502	17	4.612	1:2:1	27:76:37	0	2.46	2	-	aa:ab:bb	6	3028528	RosBREEDSNP_SNP_CT_3028528_Lg6_RosCOS408_MAF10_MDP0000177702_exon1	475878502
c475881949	17	4.728	1:2:1	28:74:37	1	1.75	2	-	aa:ab:bb	17	1159401	RosBREEDSNP_SNP_GA_1159401_Lg17_01241_MAF30_362748_exon1	475881949
c475882999	17	4.905	1:2:1	27:76:37	0	2.46	2	-	aa:ab:bb	17	1169632	RosBREEDSNP_SNP_TG_1169632_Lg17_01241_MAF50_1638191_exon2	475882999
b475881973	17	6.522	1:1	69:71	0	0.03	1	-	aa:ab	17	2059314	RosBREEDSNP_SNP_TG_2059314_Lg17_00290_MAF40_MDP0000848218_exon25	475881973
a475877997	17	7.863	1:1	68:72	0	0.11	1	-	ab:aa	4	19491697	RosBREEDSNP_SNP_CT_19491697_Lg4_00881_MAF30_MDP0000221531_exon2	475877997
c475881984	17	8.807	1:2:1	28:76:36	0	1.94	2	-	aa:ab:bb	17	2691490	RosBREEDSNP_SNP_TC_2691490_Lg17_00508_MAF10_345541_exon1	475881984
c475881986	17	8.807	1:2:1	28:76:36	0	1.94	2	-	aa:ab:bb	17	2697343	RosBREEDSNP_SNP_AG_2697343_Lg17_00508_MAF50_MDP0000156421_exon1	475881986
a475881997	17	11.44	1:1	76:64	0	1.03	1	-	ab:aa	17	3138174	RosBREEDSNP_SNP_TC_3138174_Lg17_01584_MAF40_1634816_exon4	475881997
c475882009	17	13.375	1:2:1	37:77:26	0	3.13	2	-	aa:ab:bb	17	4119478	RosBREEDSNP_SNP_TC_4119478_Lg17_RosCOS742_MAF30_1672401_exon3	475882009
b475876611	17	14.425	1:1	75:65	0	0.71	1	-	aa:ab	17	3878703	RosBREEDSNP_SNP_CT_3878703_Lg17_MDP0000179859_MAF20_MDP0000179859_exon4	475876611
b475882021	17	15.719	1:1	76:64	0	1.03	1	-	aa:ab	17	4915335	RosBREEDSNP_SNP_CT_4915335_Lg17_02703_MAF40_MDP0000307134_exon6	475882021
b475882026	17	17.598	1:1	77:63	0	1.4	1	-	aa:ab	17	5701622	RosBREEDSNP_SNP_GA_5701622_Lg17_00606_MAF50_MDP0000281828_exon1	475882026
a475882023	17	17.606	1:1	76:62	2	1.42	1	-	ab:aa	17	5680770	RosBREEDSNP_SNP_CA_5680770_Lg17_00606_MAF50_506483_exon3	475882023
a475882028	17	17.693	1:1	77:63	0	1.4	1	-	ab:aa	17	5713144	RosBREEDSNP_SNP_GA_5713144_Lg17_00606_MAF30_1631410_exon1	475882028
a475882037	17	17.693	1:1	77:63	0	1.4	1	-	ab:aa	17	5967697	RosBREEDSNP_SNP_TC_5967697_Lg17_00515_MAF50_MDP0000321569_exon4	475882037
c475882060	17	21.528	1:2:1	26:71:43	0	4.16	2	-	aa:ab:bb	17	7389919	RosBREEDSNP_SNP_AG_7389919_Lg17_02512_MAF40_506697_exon1	475882060
c475875810	17	21.794	1:2:1	31:68:41	0	1.54	2	-	aa:ab:bb	2	6411601	RosBREEDSNP_SNP_AG_6411601_Lg2_MDP0000290496_MAF40_MDP0000290496_exon1	475875810
a475879180	17	22.317	1:1	75:65	0	0.71	1	-	ab:aa	8	28228683	RosBREEDSNP_SNP_CT_28228683_Lg8_00636_MAF40_MDP0000265179_exon1	475879180
c5146886	17	22.961	1:2:1	39:68:28	5	1.8	2	-	aa:ab:bb	n/a	n/a	Pear_Bartlett_RosBREEDSNP_SNP_TG_296_5146886	n/a
c475876625	17	24.98	1:2:1	40:70:30	0	1.43	2	-	aa:ab:bb	17	10708625	RosBREEDSNP_SNP_GA_10708625_Lg17_146888_MAF30_146888_exon1	475876625
c475883053	17	25.123	1:2:1	27:73:40	0	2.67	2	-	aa:ab:bb	17	10460202	RosBREEDSNP_SNP_TG_10460202_Lg17_01044_MAF50_MDP0000177125_exon1	475883053
b475879400	17	25.296	1:1	59:81	0	3.46	1	-	aa:ab	9	9999842	RosBREEDSNP_SNP_GA_9999842_Lg9_02031_MAF20_MDP0000126227_exon1	475879400
c475882104	17	25.733	1:2:1	41:68:31	0	1.54	2	-	aa:ab:bb	17	10915501	RosBREEDSNP_SNP_CA_10915501_Lg17_00918_MAF40_1681837_exon11	475882104
c475882105	17	26.829	3:1	99:41	0	1.37	1	-	a_:bb	17	10921610	RosBREEDSNP_SNP_AG_10921610_Lg17_00918_MAF50_MDP0000461230_exon1	475882105
c475882113	17	27.048	1:2:1	42:68:29	1	2.5	2	-	aa:ab:bb	17	12026383	RosBREEDSNP_SNP_CA_12026383_Lg17_00682_MAF20_357347_exon1	475882113
b475882120	17	27.641	1:1	68:72	0	0.11	1	-	aa:ab	17	12081836	RosBREEDSNP_SNP_TG_12081836_Lg17_00682_MAF50_492894_exon4	475882120
b475876627	17	27.664	1:1	68:71	1	0.06	1	-	aa:ab	17	11746682	RosBREEDSNP_SNP_AG_11746682_Lg17_MDP0000319957_MAF50_MDP0000319957_exon3	475876627
a475882134	17	29.002	1:1	68:71	1	0.06	1	-	ab:aa	17	12623183	RosBREEDSNP_SNP_TG_12623183_Lg17_01904_MAF20_MDP0000287687_exon1	475882134
a475882139	17	29.831	1:1	69:71	0	0.03	1	-	ab:aa	17	14006731	RosBREEDSNP_SNP_CT_14006731_Lg17_02572_MAF20_MDP0000225528_exon1	475882139
a475876869	17	31.027	1:1	70:70	0	0	1	-	ab:aa	1	27064466	RosBREEDSNP_SNP_CT_27064466_Lg1_01693_MAF20_95538_exon1	475876869
a475878926	17	32.443	1:1	69:71	0	0.03	1	-	ab:aa	7	25403611	RosBREEDSNP_SNP_CT_25403611_Lg7_02291_MAF40_926073_exon1	475878926
a5065462	17	33.141	1:1	71:69	0	0.03	1	-	ab:aa	n/a	n/a	Pear_Bartlett_RosBREEDSNP_SNP_TC_319_5065462	n/a
a475878592	17	37.457	1:1	69:70	1	0.01	1	-	ab:aa	6	15174679	RosBREEDSNP_SNP_GA_15174679_Lg6_RosCOS1295_MAF40_346404_exon2	475878592
a15037669	17	38.234	1:1	70:70	0	0	1	-	ab:aa	6	15037669	RosBREED_RosBREEDSNP_SNP_TC_15037669_Lg6	n/a
b475879499	17	43.368	1:1	74:66	0	0.46	1	-	aa:ab	9	27835935	RosBREEDSNP_SNP_CA_27835935_Lg9_02482_MAF30_166068_exon2	475879499
b475879005	17	44.642	1:1	117:23	0	63.11	1	***	aa:ab	8	7627830	RosBREEDSNP_SNP_TG_7627830_Lg8_RosCOS3656_MAF30_391382_exon1	475879005
c475882173	17	44.803	3:1	70:65	5	38.58	1	***	a_:bb	17	20005208	RosBREEDSNP_SNP_GT_20005208_Lg17_01298_MAF20_1629877_exon1	475882173
c475879973	17	45.598	1:2:1	65:70:5	0	51.43	2	***	aa:ab:bb	10	35481496	RosBREEDSNP_SNP_TC_35481496_Lg10_RosCOS663_MAF10_586118_exon1	475879973
c475882167	17	45.827	1:2:1	5:70:63	2	48.78	2	***	aa:ab:bb	17	18732709	RosBREEDSNP_SNP_GA_18732709_Lg17_00235_MAF20_1660220_exon3	475882167
b475881227	17	47.343	1:1	73:64	3	0.59	1	-	aa:ab	14	33270439	RosBREEDSNP_SNP_TG_33270439_Lg14_01548_MAF20_95229_exon1	475881227
c5118987	17	48.056	1:2:1	5:67:67	1	55.49	2	***	aa:ab:bb	n/a	n/a	Pear_Bartlett_RosBREEDSNP_SNP_TC_179_5118987	n/a
c475882184	17	49.184	1:2:1	70:66:4	0	62.69	2	***	aa:ab:bb	17	21060256	RosBREEDSNP_SNP_TC_21060256_Lg17_01525_MAF30_1626827_exon11	475882184
b5116509	17	52.638	1:1	74:66	0	0.46	1	-	aa:ab	n/a	n/a	Pear_Bartlett_RosBREEDSNP_SNP_CT_519_5116509	n/a
c475882224	17	55.836	1:2:1	71:68:0	1	72.6	2	***	aa:ab:bb	17	24804248	RosBREEDSNP_SNP_CT_24804248_Lg17_00341_MAF40_1654737_exon1	475882224
b475882236	17	58.417	1:1	72:68	0	0.11	1	-	aa:ab	17	25499641	RosBREEDSNP_SNP_CT_25499641_Lg17_01467_MAF30_MDP0000281526_exon1	475882236
a475882235	17	58.803	1:1	71:69	0	0.03	1	-	ab:aa	17	25497259	RosBREEDSNP_SNP_TG_25497259_Lg17_01467_MAF40_204957_exon1	475882235
a5092398	17	59.257	1:1	73:65	2	0.46	1	-	ab:aa	n/a	n/a	Pear_Bartlett_RosBREEDSNP_SNP_TC_240_5092398	n/a
a475876641	17	59.659	1:1	72:68	0	0.11	1	-	ab:aa	17	26169975	RosBREEDSNP_SNP_CT_26169975_Lg17_95201_MAF40_95201_exon1	475876641
a475876756	unlinked	unlinked	1:1	69:71	0	0.03	1	-	ab:aa	1	14833187	RosBREEDSNP_SNP_GA_14833187_Lg1_01500_MAF20_1625667_exon2	475876756
b475875803	unlinked	unlinked	1:1	66:74	0	0.46	1	-	aa:ab	2	3742841	RosBREEDSNP_SNP_GT_3742841_Lg2_226115_MAF20_226115_exon1	475875803
a475876996	unlinked	unlinked	1:1	76:64	0	1.03	1	-	ab:aa	2	2487461	RosBREEDSNP_SNP_TG_2487461_Lg2_00959_MAF20_35333_exon1	475876996
a475882631	unlinked	unlinked	1:1	78:62	0	1.83	1	-	ab:aa	2	1905345	GDsnp01735	475882631
b475877580	unlinked	unlinked	1:1	77:63	0	1.4	1	-	aa:ab	3	8475399	RosBREEDSNP_SNP_TC_8475399_Lg3_RosCOS3572_MAF50_MDP0000721948_exon1	475877580
b475877621	unlinked	unlinked	1:1	81:59	0	3.46	1	-	aa:ab	3	10671767	RosBREEDSNP_SNP_TC_10671767_Lg3_00874_MAF20_637991_exon2	475877621
a475877763	unlinked	unlinked	1:1	69:71	0	0.03	1	-	ab:aa	3	31102332	RosBREEDSNP_SNP_AG_31102332_Lg3_01779_MAF20_43168_exon1	475877763
a475877771	unlinked	unlinked	1:1	69:70	1	0.01	1	-	ab:aa	3	32713288	RosBREEDSNP_SNP_AG_32713288_Lg3_01329_MAF30_220555_exon2	475877771
b475877776	unlinked	unlinked	1:1	62:78	0	1.83	1	-	aa:ab	3	33284134	RosBREEDSNP_SNP_GT_33284134_Lg3_01667_MAF20_MDP0000260760_exon1	475877776
b475882950	unlinked	unlinked	1:1	64:76	0	1.03	1	-	aa:ab	3	29948697	RosBREEDSNP_SNP_GA_29948697_Lg3_01937_MAF20_767709_exon1	475882950
b475878842	unlinked	unlinked	1:1	76:64	0	1.03	1	-	aa:ab	7	8281738	RosBREEDSNP_SNP_CT_8281738_Lg7_RosCOS2129_MAF20_510412_exon1	475878842
a475883826	unlinked	unlinked	1:1	70:70	0	0	1	-	ab:aa	8	18207227	RosBREEDSNP_SNP_TC_18207227_Lg8_02689_MAF40_MDP0000311217_exon1	475883826
a475879636	unlinked	unlinked	1:1	72:68	0	0.11	1	-	ab:aa	10	2791748	RosBREEDSNP_SNP_TC_2791748_Lg10_00056_MAF50_1665906_exon1	475879636
a475879678	unlinked	unlinked	1:1	78:62	0	1.83	1	-	ab:aa	10	10720575	RosBREEDSNP_SNP_GA_10720575_Lg10_01867_MAF40_1682345_exon2	475879678
a475879745	unlinked	unlinked	1:1	73:67	0	0.26	1	-	ab:aa	10	14946443	RosBREEDSNP_SNP_CT_14946443_Lg10_00015_MAF10_MDP0000505985_exon1	475879745
b475880093	unlinked	unlinked	1:1	64:76	0	1.03	1	-	aa:ab	11	8416086	RosBREEDSNP_SNP_CT_8416086_Lg11_00185_MAF30_MDP0000729342_exon1	475880093
b475880097	unlinked	unlinked	1:1	76:64	0	1.03	1	-	aa:ab	11	8445216	RosBREEDSNP_SNP_GA_8445216_Lg11_00185_MAF40_531216_exon5	475880097
c475883842	unlinked	unlinked	1:2:1	37:59:44	0	4.16	2	-	aa:ab:bb	13	21721114	RosBREEDSNP_SNP_AG_21721114_Lg13_02069_MAF30_1664580_exon1	475883842
a475876508	unlinked	unlinked	1:1	77:63	0	1.4	1	-	ab:aa	15	8352805	RosBREEDSNP_SNP_GA_8352805_Lg15_226490_MAF40_226490_exon1	475876508
b475882225	unlinked	unlinked	1:1	78:60	2	2.35	1	-	aa:ab	17	24825508	RosBREEDSNP_SNP_GA_24825508_Lg17_00341_MAF50_MDP0000296152_exon3	475882225
b5060110	unlinked	unlinked	1:1	67:73	0	0.26	1	-	aa:ab	n/a	n/a	Pear_Bartlett_RosBREEDSNP_SNP_GA_520_5060110	n/a
	6	60.551	<lmxll>	50:90	0	11.43	1	***	ab:aa
	6	0	<nnxnp>	30:110	0	45.71	1	***	aa:ab
	1	32.739	<nnxnp>	102:38	0	29.26	1	***	aa:ab
	2	36.3	<hkxhk>	122:18	0	11.01	1	***	a_:bb
	1	13.782	<hkxhk>	45:51:42	2	9.52	2	**	aa:ab:bb
	5	49.4	<hkxhk>	17:87:36	0	13.41	2	***	aa:ab:bb
	7	19.231	<hkxhk>	126:14	0	16.8	1	***	a_:bb
	11	29.5	<hkxhk>	15:95:29	1	21.53	2	***	aa:ab:bb
	15	62.288	<hkxhk>	123:17	0	12.34	1	***	a_:bb
	10	104.722	<hkxhk>	122:18	0	11.01	1	***	a_:bb
	unlinked	unlinked	<hkxhk>	125:15	0	15.24	1	***	a_:bb
	unlinked	unlinked	<lmxll>	89:49	2	11.59	1	***	ab:aa
